# Supplementary material for: Genome-wide association study identifies nine novel loci for 2D:4D finger ratio, a putative retrospective biomarker of testosterone exposure in utero
Source: Hum Mol Genet. 2018 Apr 12;27(11):2025–38. doi: 10.1093/hmg/ddy121 (PMC5961159; doi:10.1093/hmg/ddy121)
Supplement: Supplementary Tables [file ddy121_supplementary_tables.xlsx]

## Sheet: STable3
S3-Table: Genome-wide-significant loci from the discovery meta-analysis in all individuals; the most significant SNP from each locus is presented.
							Left 2D:4D (European only)			Right 2D:4D			Average 2D:4D			Left 2D:4D (Multi-ethnic)
rs4927012*	Chr	Pos	Nearest gene	EA / OA	EAFa	R2 / Info	Beta	SE	P-Value	Beta	SE	P-Value	Beta	SE	P-Value	EAFa	Beta	SE	P-Value
ALSPAC	1	54068016	GLIS1	T/C	0.891	0.982	-0.449	0.101	9.28x10-6	-0.411	0.102	5.63x10-5	-0.43	0.093	3.64x10-6	0.891	-0.449	0.101	9.28x10-6
Generation R	1	54068016	GLIS1	T/C	0.806	0.969	-0.096	0.152	0.527	--	--	--	--	--	--	0.806	-0.076	0.087	0.378
QIMR	1	54068016	GLIS1	T/C	0.869	0.968	-0.569	0.15	1.49x10-4	-0.522	0.149	4.46x10-4	-0.58	0.135	1.74x10-5	0.869	-0.569	0.15	1.49x10-4
Raine	1	54068016	GLIS2	T/C	0.879	0.994	-0.537	0.224	0.016	-0.139	0.217	0.52	-0.335	0.198	0.09	0.879	-0.537	0.224	0.016
Rotterdam Study	1	54068016	GLIS1	T/C	0.889	0.992	-0.313	0.111	0.005	-0.337	0.119	0.004	-0.315	0.105	0.003	0.889	-0.313	0.111	0.005
Twins UK	1	54068016	GLIS1	T/C	0.9	0.99	-0.035	0.224	0.877	-0.012	0.231	0.958	-0.035	0.203	0.863	0.9	-0.035	0.224	0.877
Discovery Meta-analysis	1	54068016	GLIS1	T/C	0.875		-0.358	0.058	5.08x10-10	-0.357	0.064	2.01x10-8	-0.384	0.057	2.04x10-11	0.859	-0.292	0.051	8.37x10-9
P (het)	1	54068016	GLIS1						0.128			0.314			0.221				0.0133
rs11581730	Chr	Pos	Nearest gene	EA / OA	EAFa	R2 / Info	Beta	SE	P-Value	Beta	SE	P-Value	Beta	SE	P-Value	EAFa	Beta	SE	P-Value
ALSPAC	1	155082158	EFNA1	A/T	0.489	1	0.329	0.062	1.41x10-7	0.353	0.063	2.16x10-8	0.343	0.057	2.23x10-9	0.489	0.329	0.062	1.41x10-7
Generation R	1	155082158	EFNA1	A/T	0.471	0.99	0.172	0.09	0.057	--	--	--	--	--	--	0.4708	0.183	0.067	0.007
QIMR	1	155082158	EFNA1	A/T	0.497	0.991	0.271	0.102	0.008	0.206	0.102	0.043	0.236	0.092	0.011	0.497	0.271	0.102	0.008
Raine	1	155082158	EFNA1	A/T	0.482	1	0.273	0.149	0.065	0.226	0.143	0.114	0.256	0.131	0.05	0.482	0.273	0.149	0.065
Rotterdam Study	1	155082158	EFNA1	A/T	0.518	0.989	0.345	0.068	4.57X10-7	0.261	0.073	3.80x10-4	0.301	0.065	3.45x10-6	0.518	0.345	0.068	4.57X10-7
Twins UK	1	155082158	EFNA1	A/T	0.507	0.996	0.262	0.14	0.061	0.393	0.143	0.006	0.32	0.126	0.011	0.507	0.262	0.14	0.061
Discovery Meta-analysis	1	155082158	EFNA1	A/T	0.496		0.294	0.036	3.02x10-16	0.296	0.04	1.44x10-13	0.306	0.036	3.06x10-17	0.493	0.283	0.034	6.55x10-17
P (het)									0.728			0.647			0.891				0.606
rs340600*	Chr	Pos	Nearest gene	EA / OA	EAFa	R2 / Info	Beta	SE	P-Value	Beta	SE	P-Value	Beta	SE	P-Value	EAFa	Beta	SE	P-Value
ALSPAC	2	20892006	LDAH (C2orf43)	T/G	0.195	1	-0.354	0.079	6.97x10-6	-0.385	0.079	1.22x10-6	-0.37	0.072	2.83x10-7	0.195	-0.354	0.079	6.97x10-6
Generation R	2	20892006	LDAH (C2orf43)	T/G	0.224	1	-0.261	0.117	0.026	--	--	--	--	--	--	0.2241	-0.275	0.082	8.29x10-4
QIMR	2	20892006	LDAH (C2orf43)	T/G	0.186	0.899	-0.561	0.135	3.16x10-5	-0.672	0.134	5.33x10-7	-0.649	0.121	8.91x10-8	0.186	-0.561	0.135	3.16x10-5
Raine	2	20892006	LDAH (C2orf43)	T/G	0.192	0.999	-0.338	0.195	0.082	-0.257	0.187	0.168	-0.291	0.172	0.09	0.192	-0.338	0.195	0.082
Rotterdam Study	2	20892006	LDAH (C2orf43)	T/G	0.199	1	-0.29	0.086	7.26x10-4	-0.374	0.092	4.96x10-5	-0.342	0.081	2.63x10-5	0.199	-0.29	0.086	7.26x10-4
Twins UK	2	20892006	LDAH (C2orf43)	T/G	0.199	1	-0.829	0.171	1.68x10-6	-0.933	0.175	1.49x10-7	-0.881	0.155	2.08x10-8	0.199	-0.829	0.171	1.68x10-6
Discovery Meta-analysis	2	20892006	LDAH (C2orf43)	T/G	0.2		-0.379	0.046	1.38x10-16	-0.459	0.051	1.73x10-19	-0.439	0.046	7.54x10-22	0.203	-0.366	0.043	7.43x10-18
P (het)									0.053			0.013			0.007				0.044
rs12474669	Chr	Pos	Nearest gene	EA / OA	EAFa	R2 / Info	Beta	SE	P-Value	Beta	SE	P-Value	Beta	SE	P-Value	EAFa	Beta	SE	P-Value
ALSPAC	2	175134232	OLA1	A/G	0.14	0.974	0.414	0.091	5.28x10-6	0.396	0.091	1.53x10-5	0.405	0.083	1.15x10-6	0.14	0.414	0.091	5.28x10-6
Generation R	2	175134232	OLA1	A/G	0.132	0.888	0.213	0.134	0.113	--	--	--	--	--	--	0.1323	0.273	0.104	0.009
QIMR	2	175134232	OLA1	A/G	0.145	0.896	0.564	0.147	1.26x10-4	0.648	0.145	8.04x10-6	0.591	0.132	7.15x10-6	0.145	0.564	0.147	1.26x10-4
Raine	2	175134232	OLA1	A/G	--	--	--	--	--	--	--	--	--	--	--	--	--	--	--
Rotterdam Study	2	175134232	OLA1	A/G	0.139	0.917	0.439	0.101	1.33x10-5	0.317	0.108	0.003	0.388	0.095	4.65x10-5	0.139	0.439	0.101	1.33x10-5
Twins UK	2	175134232	OLA1	A/G	0.135	0.938	0.537	0.202	0.008	0.395	0.208	0.057	0.453	0.183	0.013	0.135	0.537	0.202	0.008
Discovery Meta-analysis	2	175134232	OLA1	A/G	0.139		0.417	0.054	1.51x10-14	0.415	0.061	9.09x10-12	0.435	0.055	1.61x10-15	0.138	0.412	0.052	1.33x10-15
P (het)									0.447			0.333			0.624				0.51
rs847158	Chr	Pos	Nearest gene	EA / OA	EAFa	R2 / Info	Beta	SE	P-Value	Beta	SE	P-Value	Beta	SE	P-Value	EAFa	Beta	SE	P-Value
ALSPAC	2	176962102	HOXD12/HOXD11	A/G	0.597	0.972	0.245	0.064	1.42x10-4	0.283	0.065	1.35x10-5	0.265	0.059	7.19x10-6	0.597	0.245	0.064	1.42x10-4
Generation R	2	176962102	HOXD12/HOXD11	A/G	0.599	0.955	0.04	0.095	0.677	--	--	--	--	--	--	0.599	0.016	0.071	0.816
QIMR	2	176962102	HOXD12/HOXD11	A/G	0.613	0.947	0.366	0.105	5.12x10-4	0.25	0.105	0.017	0.325	0.095	6.07x10-4	0.613	0.366	0.105	5.12x10-4
Raine	2	176962102	HOXD12/HOXD11	A/G	0.619	0.973	0.258	0.156	0.098	0.276	0.151	0.067	0.28	0.138	0.041	0.619	0.258	0.156	0.098
Rotterdam Study	2	176962102	HOXD12/HOXD11	A/G	0.601	0.958	0.153	0.071	0.032	0.176	0.077	0.022	0.172	0.067	0.011	0.601	0.153	0.071	0.032
Twins UK	2	176962102	HOXD12/HOXD11	A/G	0.602	0.969	0.163	0.143	0.254	0.24	0.147	0.103	0.201	0.13	0.122	0.602	0.163	0.143	0.254
Discovery Meta-analysis	2	176962102	HOXD12/HOXD11	A/G	0.602		0.199	0.037	1.03x10-7	0.243	0.042	5.59x10-9	0.242	0.037	9.58x10-11	0.602	0.176	0.035	6.41x10-7
P (het)									0.268			0.884			0.707				0.081
rs314277b	Chr	Pos	Nearest gene	EA / OA	EAFa	R2 / Info	Beta	SE	P-Value	Beta	SE	P-Value	Beta	SE	P-Value	EAFa	Beta	SE	P-Value
ALSPAC	6	105407662	LIN28B	A/C	0.15	1	0.559	0.086	9.64x10-11	0.64	0.087	1.93x10-13	0.6	0.079	3.35x10-14	0.15	0.559	0.086	9.64x10-11
Generation R	6	105407662	LIN28B	A/C	0.19	1	0.415	0.123	7.36x10-4	--	--	--	--	--	--	0.1898	0.335	0.087	1.16x10-4
QIMR	6	105407662	LIN28B	A/C	0.146	0.991	0.611	0.139	1.20x10-5	0.615	0.138	8.42x10-6	0.64	0.125	3.04x10-7	0.146	0.611	0.139	1.20x10-5
Raine	6	105407662	LIN28B	A/C	0.142	1	0.305	0.207	0.139	0.503	0.2	0.012	0.426	0.183	0.02	0.142	0.305	0.207	0.139
Rotterdam Study	6	105407662	LIN28B	A/C	0.148	1	0.249	0.094	0.008	0.316	0.101	0.002	0.293	0.09	0.001	0.148	0.249	0.094	0.008
Twins UK	6	105407662	LIN28B	A/C	0.151	1	0.319	0.193	0.098	0.228	0.198	0.248	0.292	0.175	0.095	0.151	0.319	0.193	0.098
Discovery Meta-analysis	6	105407662	LIN28B	A/C	0.155		0.428	0.05	5.55x10-18	0.498	0.055	2.14x10-19	0.476	0.05	1.40x10-21	0.16	0.404	0.046	1.49x10-18
P (het)									0.146			0.077			0.054				0.108
rs77640775	Chr	Pos	Nearest gene	EA / OA	EAFa	R2 / Info	Beta	SE	P-Value	Beta	SE	P-Value	Beta	SE	P-Value	EAFa	Beta	SE	P-Value
ALSPAC	7	42190714	GLI3	A/G	0.153	0.967	-0.258	0.088	0.003	-0.221	0.088	0.012	-0.239	0.08	0.003	0.153	-0.258	0.088	0.003
Generation R	7	42190714	GLI3	A/G	0.118	0.938	0.072	0.136	0.595	--	--	--	--	--	--	0.118	-0.006	0.106	0.955
QIMR	7	42190714	GLI3	A/G	0.12	0.825	-0.584	0.166	4.26x10-4	-0.544	0.164	9.34x10-4	-0.608	0.149	4.58x10-5	0.12	-0.584	0.166	4.26x10-4
Raine	7	42190714	GLI3	A/G	0.137	0.952	-0.395	0.235	0.091	-0.121	0.227	0.593	-0.257	0.207	0.215	0.137	-0.395	0.235	0.091
Rotterdam Study	7	42190714	GLI3	A/G	0.131	0.927	-0.24	0.101	0.018	-0.174	0.109	0.11	-0.202	0.096	0.036	0.131	-0.24	0.101	0.018
Twins UK	7	42190714	GLI3	A/G	0.149	0.939	-0.391	0.198	0.049	-0.461	0.204	0.024	-0.425	0.179	0.021	0.149	-0.391	0.198	0.049
Discovery Meta-analsis	7	42190714	GLI3	A/G	0.137		-0.252	0.053	1.92x10-6	-0.262	0.059	9.13x10-6	-0.291	0.053	4.40x10-8	0.136	-0.241	0.051	1.86x10-6
P (het)									0.062			0.277			0.186				0.07
rs10790969	Chr	Pos	Nearest gene	EA / OA	EAFa	R2 / Info	Beta	SE	P-Value	Beta	SE	P-Value	Beta	SE	P-Value	EAFa	Beta	SE	P-Value
ALSPAC	11	128529842	FLI1	T/C	0.266	1	0.356	0.072	7.27 x 10-7	0.322	0.072	8.51x10-6	0.337	0.066	2.92x10-7	0.266	0.356	0.072	7.27 x 10-7
Generation R	11	128529842	FLI1	T/C	0.284	1	0.342	0.099	5.50x10-4	--	--	--	--	--	--	0.2836	0.277	0.074	2.02x10-4
QIMR	11	128529842	FLI1	T/C	0.283	0.972	0.361	0.113	0.001	0.26	0.112	0.02	0.329	0.101	0.001	0.283	0.361	0.113	0.001
Raine	11	128529842	FLI1	T/C	0.263	1	0.449	0.169	0.008	0.309	0.163	0.058	0.382	0.149	0.01	0.263	0.449	0.169	0.008
Rotterdam Study	11	128529842	FLI1	T/C	0.289	1	0.151	0.074	0.042	0.206	0.079	0.009	0.181	0.07	0.01	0.289	0.151	0.074	0.042
Twins UK	11	128529842	FLI1	T/C	0.246	1	0.105	0.157	0.504	0.187	0.161	0.245	0.154	0.143	0.28	0.246	0.105	0.157	0.504
Discovery Meta-analysis	11	128529842	FLI1	T/C	0.276		0.284	0.04	1.33x10-12	0.264	0.045	3.76x10-9	0.274	0.04	1.17x10-11	0.277	0.274	0.038	3.76x10-13
P (het)									0.208			0.834			0.386				0.238
rs2332175b	Chr	Pos	Nearest gene	EA / OA	EAFa	R2 / Info	Beta	SE	P-Value	Beta	SE	P-Value	Beta	SE	P-Value	EAFa	Beta	SE	P-Value
ALSPAC	14	70345411	SMOC1	A/G	0.547	0.961	0.399	0.064	5.41x10-10	0.301	0.065	3.33x10-6	0.35	0.059	2.71x10-9	0.547	0.399	0.064	5.41x10-10
Generation R	14	70345411	SMOC1	A/G	0.498	0.876	0.462	0.096	1.54x10-6	--	--	--	--	--	--	0.498	0.359	0.071	4.27x10-7
QIMR	14	70345411	SMOC1	A/G	0.553	0.934	0.417	0.104	5.93x10-5	0.357	0.103	5.46x10-4	0.405	0.094	1.57x10-5	0.553	0.417	0.104	5.93x10-5
Raine	14	70345411	SMOC1	A/G	0.554	0.976	0.284	0.154	0.065	0.308	0.149	0.038	0.297	0.136	0.028	0.554	0.284	0.154	0.065
Rotterdam Study	14	70345411	SMOC1	A/G	0.5	0.89	0.238	0.071	7.92x10-4	0.234	0.076	0.002	0.244	0.067	2.80x10-4	0.5	0.238	0.071	7.92x10-4
Twins UK	14	70345411	SMOC1	A/G	0.555	0.927	0.392	0.137	0.004	0.125	0.141	0.376	0.257	0.124	0.039	0.555	0.392	0.137	0.004
Discovery Meta-analysis	14	70345411	SMOC1	A/G	0.529		0.36	0.037	3.00x10-22	0.276	0.041	2.02x10-11	0.315	0.037	1.99x10-17	0.526	0.346	0.035	4.66x10-23
P (het)									0.418			0.691			0.628				0.594
rs6499762	Chr	Pos	Nearest gene	EA / OA	EAFa	R2 / Info	Beta	SE	P-Value	Beta	SE	P-Value	Beta	SE	P-Value	EAFa	Beta	SE	P-Value
ALSPAC	16	51697874	SALL1	A/C	0.125	0.909	0.51	0.099	2.35 x 10-7	0.265	0.099	0.008	0.388	0.09	1.77x10-5	0.125	0.51	0.099	2.35 x 10-7
Generation R	16	51697874	SALL1	A/C	0.129	0.916	0.195	0.143	0.173	--	--	--	--	--	--	0.1294	0.262	0.106	0.013
QIMR	16	51697874	SALL1	A/C	0.12	0.882	0.642	0.16	5.71x10-5	0.511	0.159	0.001	0.661	0.143	3.93x10-6	0.12	0.642	0.16	5.71x10-5
Raine	16	51697874	SALL1	A/C	0.131	0.968	0.646	0.234	0.006	0.465	0.225	0.038	0.574	0.206	0.005	0.131	0.646	0.234	0.006
Rotterdam Study	16	51697874	SALL1	A/C	0.125	0.934	0.338	0.106	0.001	0.465	0.114	4.29x10-5	0.401	0.1	6.16x10-5	0.125	0.338	0.106	0.001
Twins UK	16	51697874	SALL1	A/C	0.111	0.969	0.558	0.214	0.009	0.784	0.22	3.82x10-4	0.663	0.193	6.47x10-4	0.111	0.558	0.214	0.009
Discovery Meta-analysis	16	51697874	SALL1	A/C	0.125		0.441	0.056	5.33x10-15	0.421	0.063	2.02x10-11	0.471	0.056	6.89x10-17	0.125	0.43	0.053	5.70x10-16
P (het)									0.221			0.231			0.373				0.233
rs1080014	Chr	Pos	Nearest gene	EA / OA	EAFa	R2 / Info	Beta	SE	P-Value	Beta	SE	P-Value	Beta	SE	P-Value	EAFa	Beta	SE	P-Value
ALSPAC	16	51900171	TOX3	C/T	0.496	0.999	0.218	0.062	4.41x10-4	0.155	0.063	0.013	0.187	0.057	9.99x10-4	0.496	0.218	0.062	4.41x10-4
Generation R	16	51900171	TOX3	C/T	0.556	0.996	0.124	0.091	0.173	--	--	--	--	--	--	0.556	0.066	0.067	0.974
QIMR	16	51900171	TOX3	C/T	0.508	0.983	0.154	0.101	0.127	0.086	0.1	0.388	0.087	0.091	0.335	0.508	0.154	0.101	0.127
Raine	16	51900171	TOX3	C/T	0.504	0.997	0.266	0.154	0.083	0.255	0.149	0.086	0.26	0.136	0.056	0.504	0.266	0.154	0.083
Rotterdam Study	16	51900171	TOX3	C/T	0.519	0.998	0.201	0.07	0.004	0.154	0.075	0.039	0.184	0.066	0.005	0.519	0.201	0.07	0.004
Twins UK	16	51900171	TOX3	C/T	0.501	0.998	0.352	0.135	0.009	0.226	0.139	0.103	0.285	0.122	0.02	0.501	0.352	0.135	0.009
Discovery Meta-analysis	16	51900171	TOX3	C/T	0.514		0.203	0.036	1.94x10-8	0.157	0.04	9.49x10-5	0.184	0.036	3.44x10-7	0.519	0.179	0.034	1.38x10-7
P (het)									0.786			0.882			0.716				0.374
rs4799176	Chr	Pos	Nearest gene	EA / OA	EAFa	R2 / Info	Beta	SE	P-Value	Beta	SE	P-Value	Beta	SE	P-Value	EAFa	Beta	SE	P-Value
ALSPAC	18	76378307	SALL3	C/T	0.257	0.983	0.201	0.071	0.005	0.272	0.072	1.56x10-4	0.236	0.065	3.19x10-4	0.257	0.201	0.071	0.005
Generation R	18	76378307	SALL3	C/T	0.269	0.972	0.396	0.107	2.25x10-4	--	--	--	--	--	--	0.269	0.425	0.078	4.75x10-8
QIMR	18	76378307	SALL3	C/T	--	--	--	--	--	--	--	--	--	--	--	--	--	--	--
Raine	18	76378307	SALL3	C/T	0.268	0.983	0.679	0.171	7.41x10-5	0.554	0.166	8.50x10-4	0.623	0.151	3.88x10-5	0.268	0.679	0.171	7.41x10-5
Rotterdam Study	18	76378307	SALL3	C/T	0.25	0.982	0.371	0.077	1.60x10-6	0.459	0.083	3.09x10-8	0.419	0.073	1.05x10-8	0.25	0.371	0.077	1.60x10-6
Twins UK	18	76378307	SALL3	C/T	0.26	0.984	0.013	0.158	0.935	0.255	0.162	0.116	0.134	0.143	0.349	0.26	0.013	0.158	0.935
Discovery Meta-analysis	18	76378307	SALL3	C/T	0.2578		0.305	0.044	4.09x10-12	0.362	0.05	3.34x10-13	0.327	0.045	2.55x10-13	0.2592	0.325	0.041	2.45x10-15
P (het)									0.02			0.202			0.029				0.011
a Average effect allele frequency (EAF) across the cohorts in each of the meta-analyses.
b Genetic loci that had previously been associated with 2D:4D ratio in Medland et al. 2010

## Sheet: STable4
S4-Table: Most likely causal gene at each locus identified by DEPICT
							Left 2D:4D			Right 2D:4D			Average 2D:4D
SNP	Chromosome and position	Number of genes at locus	Ensembl gene ID	Gene symbol	Gene closest to lead SNP	Top cis eQTL SNP (Westra et al. Nature Genetics 2014)	GWAS P value	Nominal P value	False discovery rate	GWAS P value	Nominal P value	False discovery rate	GWAS P value	Nominal P value	False discovery rate
rs4927012	chr1:53971910-54199877	1	ENSG00000174332	GLIS1	TRUE	-	5.08e-10	0.12	>0.20	2.01e-08	0.21	>0.20	2.04e-11	0.03	<0.20
rs11581730	chr1:155036224-155159747	5	ENSG00000169242	EFNA1	TRUE	rs11264329;rs7517158	3.02e-16	4.70e-03	<0.20	1.44e-13	0.02	<0.20	3.06e-16	1.19e-03	<=0.01
rs11581730	chr1:155036224-155159747	5	ENSG00000179085	DPM3	FALSE	-	3.02e-16	0.03	<0.20	1.44e-13	0.02	<0.20	3.06e-16	0.03	<0.20
rs11581730	chr1:155036224-155159747	5	ENSG00000143590	EFNA3	FALSE	-	3.02e-16	0.14	>0.20	1.44e-13	0.24	>0.20	3.06e-16	0.05	<0.20
rs11581730	chr1:155036224-155159747	5	ENSG00000163463	KRTCAP2	FALSE	rs364897	3.02e-16	0.63	>0.20	1.44e-13	0.46	>0.20	3.06e-16	0.54	>0.20
rs11581730	chr1:155036224-155159747	5	ENSG00000169241	SLC50A1	FALSE	rs364897	3.02e-16	0.86	>0.20	1.44e-13	0.91	>0.20	3.06e-16	0.94	>0.20
rs340600	chr2:20883803-21022882	1	ENSG00000118961	C2orf43	FALSE	rs10182643	1.38e-16	0.41	>0.20	1.73e-19	0.44	>0.20	7.54e-22	0.62	>0.20
rs12474669	chr2:174937175-175113426	1	ENSG00000138430	OLA1	TRUE	-	1.51e-14	0.89	>0.20	9.09e-12	0.82	>0.20	1.61e-15	0.94	>0.20
rs847152	chr2:176964458-176974722	2	ENSG00000128713	HOXD11	FALSE	-	1.03e-07	-	-	5.59e-09	0.04	<0.20	9.58e-11	2.85e-03	<0.05
rs847152	chr2:176964458-176974722	2	ENSG00000170178	HOXD12	TRUE	rs711819	1.03e-07	-	-	5.59e-09	0.21	>0.20	9.58e-11	0.03	<0.20
rs314277	chr6:105404923-105531207	1	ENSG00000187772	LIN28B	TRUE	-	5.55e-18	6.20e-05	<=0.01	2.14e-19	1.09e-03	<0.05	1.4e-21	8.39e-06	<=0.01
rs77640775	chr7:42000548-42277469	1	ENSG00000106571	GLI3	TRUE	rs11983409	1.92e-06	-	-	9.13e-06	-	-	4.4e-08	0.02	<0.20
rs10790969	chr11:128555046-128683161	1	ENSG00000151702	FLI1	TRUE	-	1.33e-12	0.28	>0.20	3.76e-09	0.25	>0.20	1.17e-11	0.35	>0.20
rs2332175;rs10131712	chr14:70320848-70499083	1	ENSG00000198732	SMOC1	TRUE	rs12590132;rs8021780	3e-22	0.01	<0.20	2.02e-11	0.05	<0.20	1.99e-17	3.23e-03	<0.05
rs6499762	chr16:51169886-51185181	1	ENSG00000103449	SALL1	TRUE	-	5.33e-15	0.04	<0.20	2.02e-11	0.11	>0.20	6.89e-17	0.02	<0.20
rs1080014	chr16:52471918-52581714	1	ENSG00000103460	TOX3	TRUE	rs187680;rs12925035	1.94e-08	0.04	<0.20	9.49e-05	-	-	3.44e-07	0.01	<0.05
rs4799176	chr18:76740275-76757397	1	ENSG00000256463	SALL3	TRUE	-	4.09e-12	0.04	<0.20	3.34e-13	0.11	>0.20	2.55e-13	9.68e-03	<0.05

## Sheet: STable5
S5-Table: Results from the geneset enrichment analysis in DEPICT
Original gene set ID	Original gene set description	Nominal P-value (Left hand)	False discovery rate (Left hand)	Nominal P-value (Right hand)	False discovery rate (Right hand)	Nominal P-value (Average of both hands)	False discovery rate (Average of both hands)
ENSG00000163132	MSX1 PPI subnetwork	7.64e-08	>=0.20	0.00238	>=0.20	7.77e-10	<0.01
GO:0035282	segmentation	4.35e-06	>=0.20	5.79e-06	>=0.20	3.83e-08	<0.20
MP:0004204	absent stapes	0.000175	>=0.20	0.000762	>=0.20	1.09e-06	<0.20
GO:0043009	chordate embryonic development	0.000225	>=0.20	0.00013	>=0.20	1.68e-06	<0.20
MP:0003051	curly tail	5.25e-06	>=0.20	0.000293	>=0.20	1.7e-06	<0.20
GO:0009792	embryo development ending in birth or egg hatching	0.000244	>=0.20	0.000125	>=0.20	2.02e-06	<0.20
MP:0003345	decreased rib number	0.000136	>=0.20	0.000923	>=0.20	2.63e-06	<0.20
GO:0007379	segment specification	6.63e-05	>=0.20	0.00063	>=0.20	2.74e-06	<0.20
GO:0061053	somite development	1.83e-05	>=0.20	0.0009	>=0.20	2.97e-06	<0.20
ENSG00000182636	NDN PPI subnetwork	7.28e-05	>=0.20	0.03	>=0.20	2.97e-06	<0.20
MP:0002428	abnormal semicircular canal morphology	0.000355	>=0.20	0.0053	>=0.20	4.66e-06	<0.20
GO:0043566	structure-specific DNA binding	9.35e-05	>=0.20	0.000205	>=0.20	5.28e-06	<0.20
MP:0004599	abnormal vertebral arch morphology	0.000163	>=0.20	0.000665	>=0.20	5.64e-06	<0.20
MP:0004452	abnormal pterygoid process morphology	0.00106	>=0.20	0.01	>=0.20	1.01e-05	<0.20
MP:0000102	abnormal nasal bone morphology	0.000241	>=0.20	0.0029	>=0.20	1.33e-05	<0.20
GO:0001756	somitogenesis	4.97e-05	>=0.20	8.13e-06	>=0.20	1.36e-05	<0.20
MP:0006030	abnormal otic vesicle development	0.000366	>=0.20	0.00158	>=0.20	1.38e-05	<0.20
GO:0048568	embryonic organ development	0.000353	>=0.20	0.0012	>=0.20	1.71e-05	<0.20
MP:0011087	complete neonatal lethality	0.000288	>=0.20	0.00415	>=0.20	1.8e-05	<0.20
MP:0000154	rib fusion	0.000518	>=0.20	0.000847	>=0.20	1.92e-05	<0.20
MP:0000585	kinked tail	0.000137	>=0.20	0.00124	>=0.20	2.88e-05	<0.20
MP:0000035	abnormal membranous labyrinth morphology	0.00156	>=0.20	0.00177	>=0.20	4.67e-05	<0.20
MP:0005306	abnormal phalanx morphology	0.000801	>=0.20	0.00183	>=0.20	4.7e-05	<0.20
MP:0003056	abnormal hyoid bone morphology	0.000997	>=0.20	0.00549	>=0.20	5.04e-05	<0.20
GO:0031490	chromatin DNA binding	3.72e-06	>=0.20	0.000612	>=0.20	5.75e-05	<0.20
MP:0003161	absent lateral semicircular canal	0.00208	>=0.20	0.01	>=0.20	6.24e-05	<0.20
ENSG00000143190	POU2F1 PPI subnetwork	0.00104	>=0.20	0.000435	>=0.20	6.26e-05	<0.20
MP:0004113	abnormal aortic arch morphology	0.00333	>=0.20	0.01	>=0.20	6.26e-05	<0.20
GO:0000976	transcription regulatory region sequence-specific DNA binding	0.00182	>=0.20	0.00514	>=0.20	6.32e-05	<0.20
MP:0000049	abnormal middle ear morphology	0.00148	>=0.20	0.000902	>=0.20	6.46e-05	<0.20
GO:0007389	pattern specification process	0.00135	>=0.20	0.0046	>=0.20	6.72e-05	<0.20
GO:0048598	embryonic morphogenesis	0.00109	>=0.20	0.00371	>=0.20	7.15e-05	<0.20
MP:0006354	abnormal fourth branchial arch artery morphology	1.98e-05	>=0.20	8.39e-05	>=0.20	8.35e-05	<0.20
MP:0003047	abnormal thoracic vertebrae morphology	0.00263	>=0.20	0.00243	>=0.20	8.35e-05	<0.20
MP:0004672	short ribs	0.000408	>=0.20	0.00228	>=0.20	8.65e-05	<0.20
MP:0001954	respiratory distress	0.00177	>=0.20	0.00488	>=0.20	8.88e-05	<0.20
MP:0004607	abnormal cervical atlas morphology	0.00101	>=0.20	0.00878	>=0.20	9.14e-05	<0.20
MP:0002177	abnormal outer ear morphology	0.00225	>=0.20	0.00595	>=0.20	9.98e-05	<0.20
MP:0004310	small otic vesicle	0.00171	>=0.20	0.00256	>=0.20	0.000103	<0.20
MP:0000454	abnormal jaw morphology	0.0022	>=0.20	0.00195	>=0.20	0.000109	<0.20
GO:0048762	mesenchymal cell differentiation	0.00791	>=0.20	0.04	>=0.20	0.000119	<0.20
MP:0003308	abnormal cochlear sensory epithelium morphology	0.00511	>=0.20	0.02	>=0.20	0.000123	<0.20
MP:0004620	cervical vertebral fusion	0.0064	>=0.20	0.00593	>=0.20	0.000135	<0.20
MP:0003938	abnormal ear development	0.00154	>=0.20	0.01	>=0.20	0.000138	<0.20
MP:0004157	interrupted aortic arch	0.00164	>=0.20	0.01	>=0.20	0.000142	<0.20
MP:0001436	abnormal suckling behavior	0.00266	>=0.20	0.00528	>=0.20	0.000147	<0.20
MP:0001698	decreased embryo size	0.000386	>=0.20	0.02	>=0.20	0.000161	<0.20
ENSG00000115844	DLX2 PPI subnetwork	0.000957	>=0.20	0.00383	>=0.20	0.000175	<0.20
ENSG00000120149	MSX2 PPI subnetwork	0.00419	>=0.20	0.00871	>=0.20	0.000176	<0.20
GO:0005667	transcription factor complex	0.00675	>=0.20	0.00903	>=0.20	0.000177	<0.20
MP:0005236	abnormal olfactory nerve morphology	0.000289	>=0.20	0.00449	>=0.20	0.000181	<0.20
MP:0004568	fusion of glossopharyngeal and vagus nerve	0.00291	>=0.20	0.0026	>=0.20	0.000192	<0.20
MP:0000106	abnormal basisphenoid bone morphology	0.000649	>=0.20	0.01	>=0.20	0.000204	<0.20
GO:0003002	regionalization	0.00291	>=0.20	0.00673	>=0.20	0.000208	<0.20
ENSG00000150760	DOCK1 PPI subnetwork	0.000334	>=0.20	0.00137	>=0.20	0.000209	<0.20
MP:0002258	abnormal cricoid cartilage morphology	0.00343	>=0.20	0.00235	>=0.20	0.000218	<0.20
MP:0000137	abnormal vertebrae morphology	0.00266	>=0.20	0.00571	>=0.20	0.000235	<0.20
GO:0035265	organ growth	0.0046	>=0.20	0.07	>=0.20	0.000243	<0.20
MP:0004399	abnormal cochlear outer hair cell morphology	0.00286	>=0.20	0.02	>=0.20	0.000248	<0.20
ENSG00000134371	CDC73 PPI subnetwork	0.00258	>=0.20	0.04	>=0.20	0.00025	<0.20
ENSG00000182492	BGN PPI subnetwork	0.00745	>=0.20	0.000466	>=0.20	0.000257	<0.20
MP:0003235	abnormal alisphenoid bone morphology	0.00239	>=0.20	0.01	>=0.20	0.00028	<0.20
ENSG00000100146	SOX10 PPI subnetwork	0.00353	>=0.20	0.00282	>=0.20	0.000289	<0.20
GO:0009952	anterior/posterior pattern specification	0.00545	>=0.20	0.01	>=0.20	0.000294	<0.20
MP:0004948	abnormal neuronal precursor proliferation	0.00263	>=0.20	0.01	>=0.20	0.000321	<0.20
MP:0002115	abnormal limb bone morphology	0.00366	>=0.20	0.0067	>=0.20	0.000357	<0.20
MP:0002110	abnormal digit morphology	0.0035	>=0.20	0.00854	>=0.20	0.000364	<0.20
MP:0000556	abnormal hindlimb morphology	0.00322	>=0.20	0.01	>=0.20	0.000385	<0.20
ENSG00000188488	SERPINA5 PPI subnetwork	0.000644	>=0.20	0.06	>=0.20	0.000385	<0.20
GO:0001837	epithelial to mesenchymal transition	0.00974	>=0.20	0.03	>=0.20	0.000388	<0.20
GO:0014031	mesenchymal cell development	0.01	>=0.20	0.04	>=0.20	0.00039	<0.20
MP:0001258	decreased body length	0.00772	>=0.20	0.00876	>=0.20	0.000391	<0.20
ENSG00000174446	SNAPC5 PPI subnetwork	0.000496	>=0.20	0.00125	>=0.20	0.000415	<0.20
GO:0001501	skeletal system development	0.00684	>=0.20	0.00653	>=0.20	0.000431	<0.20
MP:0006325	impaired hearing	0.01	>=0.20	0.04	>=0.20	0.000435	<0.20
ENSG00000023608	SNAPC1 PPI subnetwork	0.0007	>=0.20	0.000187	>=0.20	0.000439	<0.20
GO:0090092	regulation of transmembrane receptor protein serine/threonine kinase signaling pathway	0.01	>=0.20	0.00858	>=0.20	0.000442	<0.20
MP:0011091	complete prenatal lethality	0.0027	>=0.20	0.00359	>=0.20	0.000462	<0.20
GO:0045669	positive regulation of osteoblast differentiation	0.00288	>=0.20	0.04	>=0.20	0.000463	<0.20
MP:0002237	abnormal nasal cavity morphology	0.00312	>=0.20	0.00718	>=0.20	0.000467	<0.20
MP:0006279	abnormal limb development	0.0086	>=0.20	0.00729	>=0.20	0.00048	<0.20
GO:0014033	neural crest cell differentiation	0.00932	>=0.20	0.02	>=0.20	0.000481	<0.20
GO:2000677	regulation of transcription regulatory region DNA binding	0.00369	>=0.20	0.08	>=0.20	0.000502	<0.20
GO:0016331	morphogenesis of embryonic epithelium	0.00333	>=0.20	0.00299	>=0.20	0.000512	<0.20
ENSG00000065526	SPEN PPI subnetwork	0.01	>=0.20	0.000416	>=0.20	0.000513	<0.20
ENSG00000182979	MTA1 PPI subnetwork	0.00101	>=0.20	0.00524	>=0.20	0.000515	<0.20
MP:0000153	rib bifurcation	0.00406	>=0.20	0.00304	>=0.20	0.000523	<0.20
GO:0060485	mesenchyme development	0.01	>=0.20	0.05	>=0.20	0.000535	<0.20
GO:0042803	protein homodimerization activity	0.00229	>=0.20	0.00639	>=0.20	0.000552	<0.20
MP:0009674	decreased birth weight	0.00696	>=0.20	0.01	>=0.20	0.000561	<0.20
MP:0008277	abnormal sternum ossification	0.000751	>=0.20	0.00293	>=0.20	0.000572	<0.20
MP:0000159	abnormal xiphoid process morphology	0.00288	>=0.20	0.01	>=0.20	0.000581	<0.20
GO:0048729	tissue morphogenesis	0.00586	>=0.20	0.05	>=0.20	0.000583	<0.20
MP:0000036	absent semicircular canals	0.000288	>=0.20	0.0056	>=0.20	0.000602	<0.20
MP:0000455	abnormal maxilla morphology	0.00496	>=0.20	0.01	>=0.20	0.000611	<0.20
MP:0005545	abnormal lens development	0.00815	>=0.20	0.02	>=0.20	0.00063	<0.20
MP:0000031	abnormal cochlea morphology	0.00811	>=0.20	0.03	>=0.20	0.000633	<0.20
MP:0005105	abnormal middle ear ossicle morphology	0.00644	>=0.20	0.01	>=0.20	0.000646	<0.20
ENSG00000010030	ETV7 PPI subnetwork	0.01	>=0.20	0.01	>=0.20	0.000648	<0.20
GO:0048736	appendage development	0.00526	>=0.20	0.03	>=0.20	0.000655	<0.20
GO:0060173	limb development	0.00526	>=0.20	0.03	>=0.20	0.000655	<0.20
MP:0009937	abnormal neuron differentiation	0.01	>=0.20	0.01	>=0.20	0.000663	<0.20
MP:0003446	renal hypoplasia	0.01	>=0.20	0.00981	>=0.20	0.000665	<0.20
ENSG00000110492	MDK PPI subnetwork	0.00104	>=0.20	0.00597	>=0.20	0.000669	<0.20
ENSG00000141646	SMAD4 PPI subnetwork	0.00623	>=0.20	0.02	>=0.20	0.000708	<0.20
GO:0003205	cardiac chamber development	0.00482	>=0.20	0.03	>=0.20	0.00072	<0.20
ENSG00000164975	SNAPC3 PPI subnetwork	0.00437	>=0.20	8.72e-06	>=0.20	0.000721	<0.20
GO:0048705	skeletal system morphogenesis	0.00446	>=0.20	0.00849	>=0.20	0.000728	<0.20
MP:0005269	abnormal occipital bone morphology	0.00304	>=0.20	0.00499	>=0.20	0.000758	<0.20
GO:0003007	heart morphogenesis	0.00223	>=0.20	0.02	>=0.20	0.000781	<0.20
MP:0000150	abnormal rib morphology	0.00781	>=0.20	0.02	>=0.20	0.000794	<0.20
MP:0006020	decreased tympanic ring size	0.01	>=0.20	0.00788	>=0.20	0.0008	<0.20
MP:0002703	abnormal renal tubule morphology	0.00592	>=0.20	0.03	>=0.20	0.0008	<0.20
REACTOME_FACILITATIVE_NA:INDEPENDENT_GLUCOSE_TRANSPORTERS	REACTOME_FACILITATIVE_NA:INDEPENDENT_GLUCOSE_TRANSPORTERS	0.00396	>=0.20	0.00698	>=0.20	0.000804	<0.20
ENSG00000112312	GMNN PPI subnetwork	0.000172	>=0.20	0.00322	>=0.20	0.000805	<0.20
GO:0048562	embryonic organ morphogenesis	0.0057	>=0.20	0.02	>=0.20	0.000823	<0.20
MP:0003048	abnormal cervical vertebrae morphology	0.00496	>=0.20	0.03	>=0.20	0.000828	<0.20
GO:0030510	regulation of BMP signaling pathway	0.00908	>=0.20	0.06	>=0.20	0.000828	<0.20
MP:0001071	abnormal facial nerve morphology	0.00961	>=0.20	0.0028	>=0.20	0.000831	<0.20
GO:0048704	embryonic skeletal system morphogenesis	0.00393	>=0.20	0.01	>=0.20	0.000835	<0.20
MP:0005225	abnormal vertebrae development	0.00489	>=0.20	0.00377	>=0.20	0.000837	<0.20
ENSG00000173894	CBX2 PPI subnetwork	0.00215	>=0.20	0.05	>=0.20	0.000841	<0.20
GO:0048706	embryonic skeletal system development	0.00755	>=0.20	0.02	>=0.20	0.000877	<0.20
MP:0003400	kinked neural tube	0.00208	>=0.20	0.05	>=0.20	0.000879	<0.20
MP:0004726	abnormal nasal capsule morphology	0.0034	>=0.20	0.01	>=0.20	0.000885	<0.20
GO:0035107	appendage morphogenesis	0.00533	>=0.20	0.03	>=0.20	0.000889	<0.20
GO:0035108	limb morphogenesis	0.00533	>=0.20	0.03	>=0.20	0.000889	<0.20
ENSG00000056345	ENSG00000056345 PPI subnetwork	0.00368	>=0.20	0.02	>=0.20	0.000907	<0.20
GO:0030513	positive regulation of BMP signaling pathway	0.00186	>=0.20	0.00554	>=0.20	0.000931	<0.20
MP:0002016	ovary cysts	0.01	>=0.20	0.000766	>=0.20	0.000934	<0.20
ENSG00000011465	DCN PPI subnetwork	0.00478	>=0.20	0.00425	>=0.20	0.000953	<0.20
ENSG00000105880	DLX5 PPI subnetwork	0.00495	>=0.20	0.02	>=0.20	0.00102	<0.20
MP:0000079	abnormal basioccipital bone morphology	0.00909	>=0.20	0.00868	>=0.20	0.00103	<0.20
MP:0008271	abnormal bone ossification	0.00984	>=0.20	0.01	>=0.20	0.00104	<0.20
MP:0005650	abnormal limb bud morphology	0.00906	>=0.20	0.04	>=0.20	0.00106	<0.20
ENSG00000078043	PIAS2 PPI subnetwork	0.01	>=0.20	0.00563	>=0.20	0.0011	<0.20
GO:0003231	cardiac ventricle development	0.00623	>=0.20	0.02	>=0.20	0.00116	<0.20
MP:0002260	abnormal thyroid cartilage morphology	0.0071	>=0.20	0.02	>=0.20	0.00118	<0.20
MP:0000480	increased rib number	0.0093	>=0.20	0.02	>=0.20	0.00118	<0.20
GO:0035137	hindlimb morphogenesis	0.0051	>=0.20	0.00811	>=0.20	0.0012	<0.20
MP:0009890	cleft secondary palate	0.0039	>=0.20	0.00939	>=0.20	0.00123	<0.20
ENSG00000183741	CBX6 PPI subnetwork	0.00475	>=0.20	0.14	>=0.20	0.00123	<0.20
GO:0090100	positive regulation of transmembrane receptor protein serine/threonine kinase signaling pathway	0.0018	>=0.20	0.00301	>=0.20	0.00129	<0.20
ENSG00000138433	CIR1 PPI subnetwork	0.00107	>=0.20	0.00157	>=0.20	0.00131	<0.20
GO:0042471	ear morphogenesis	0.01	>=0.20	0.04	>=0.20	0.00131	<0.20
MP:0001575	cyanosis	0.00137	>=0.20	0.02	>=0.20	0.00132	<0.20
MP:0004249	abnormal crista ampullaris morphology	0.02	>=0.20	0.04	>=0.20	0.00133	<0.20
MP:0000109	abnormal parietal bone morphology	0.02	>=0.20	0.03	>=0.20	0.00135	<0.20
GO:0035148	tube formation	0.00448	>=0.20	0.00872	>=0.20	0.00136	<0.20
MP:0003148	decreased cochlear coiling	0.00696	>=0.20	0.03	>=0.20	0.00138	<0.20
GO:0007507	heart development	0.01	>=0.20	0.04	>=0.20	0.00139	<0.20
GO:0060322	head development	0.01	>=0.20	0.04	>=0.20	0.00139	<0.20
GO:0072175	epithelial tube formation	0.00292	>=0.20	0.00594	>=0.20	0.0014	<0.20
MP:0004615	cervical vertebral transformation	0.02	>=0.20	0.02	>=0.20	0.00148	<0.20
MP:0006029	abnormal sclerotome morphology	0.02	>=0.20	0.02	>=0.20	0.00151	<0.20
MP:0004618	thoracic vertebral transformation	0.00893	>=0.20	0.03	>=0.20	0.00151	<0.20
MP:0003049	abnormal lumbar vertebrae morphology	0.00407	>=0.20	0.01	>=0.20	0.00153	<0.20
MP:0000029	abnormal malleus morphology	0.01	>=0.20	0.01	>=0.20	0.00153	<0.20
GO:0009954	proximal/distal pattern formation	0.01	>=0.20	0.03	>=0.20	0.00155	<0.20
ENSG00000175029	CTBP2 PPI subnetwork	0.00809	>=0.20	0.11	>=0.20	0.0016	<0.20
MP:0000438	abnormal cranium morphology	0.0044	>=0.20	0.04	>=0.20	0.00162	<0.20
ENSG00000104313	EYA1 PPI subnetwork	0.00732	>=0.20	0.02	>=0.20	0.00165	<0.20
GO:0048715	negative regulation of oligodendrocyte differentiation	0.00468	>=0.20	0.01	>=0.20	0.00168	<0.20
GO:0001838	embryonic epithelial tube formation	0.00366	>=0.20	0.00471	>=0.20	0.00169	<0.20
MP:0000458	abnormal mandible morphology	0.00874	>=0.20	0.03	>=0.20	0.0017	<0.20
MP:0005107	abnormal stapes morphology	0.02	>=0.20	0.02	>=0.20	0.00173	<0.20
ENSG00000132692	BCAN PPI subnetwork	0.00754	>=0.20	0.05	>=0.20	0.00174	<0.20
GO:0060429	epithelium development	0.02	>=0.20	0.03	>=0.20	0.00176	<0.20
MP:0005296	abnormal humerus morphology	0.02	>=0.20	0.00825	>=0.20	0.00178	<0.20
MP:0003755	abnormal palate morphology	0.01	>=0.20	0.04	>=0.20	0.00179	<0.20
MP:0008148	abnormal rib-sternum attachment	0.02	>=0.20	0.02	>=0.20	0.0018	<0.20
GO:0072132	mesenchyme morphogenesis	0.00957	>=0.20	0.13	>=0.20	0.00182	<0.20
GO:0021915	neural tube development	0.00996	>=0.20	0.00572	>=0.20	0.00183	<0.20
MP:0011090	partial perinatal lethality	0.02	>=0.20	0.03	>=0.20	0.00183	<0.20
MP:0005222	abnormal somite size	0.02	>=0.20	0.05	>=0.20	0.00183	<0.20
MP:0006090	abnormal utricle morphology	0.01	>=0.20	0.03	>=0.20	0.00184	<0.20
MP:0000111	cleft palate	0.01	>=0.20	0.02	>=0.20	0.00185	<0.20
GO:0030326	embryonic limb morphogenesis	0.02	>=0.20	0.03	>=0.20	0.00189	<0.20
GO:0035113	embryonic appendage morphogenesis	0.02	>=0.20	0.03	>=0.20	0.00189	<0.20
MP:0000034	abnormal vestibule morphology	0.02	>=0.20	0.03	>=0.20	0.0019	<0.20
MP:0000157	abnormal sternum morphology	0.01	>=0.20	0.05	>=0.20	0.00192	<0.20
GO:0009880	embryonic pattern specification	0.02	>=0.20	0.08	>=0.20	0.00192	<0.20
MP:0003817	abnormal pituitary diverticulum morphology	0.00447	>=0.20	0.03	>=0.20	0.00193	<0.20
MP:0004616	lumbar vertebral transformation	0.00484	>=0.20	0.01	>=0.20	0.00198	<0.20
MP:0003063	increased coping response	0.01	>=0.20	0.00313	>=0.20	0.00199	<0.20
MP:0003036	vertebral transformation	0.01	>=0.20	0.03	>=0.20	0.00199	<0.20
MP:0000432	abnormal head morphology	0.01	>=0.20	0.06	>=0.20	0.00203	<0.20
ENSG00000186051	TAL2 PPI subnetwork	0.00479	>=0.20	0.1	>=0.20	0.00205	<0.20
GO:0060562	epithelial tube morphogenesis	0.02	>=0.20	0.04	>=0.20	0.00206	<0.20
ENSG00000061273	HDAC7 PPI subnetwork	0.01	>=0.20	0.06	>=0.20	0.00206	<0.20
GO:0007498	mesoderm development	0.01	>=0.20	0.02	>=0.20	0.00207	<0.20
ENSG00000168412	MTNR1A PPI subnetwork	0.00177	>=0.20	0.00397	>=0.20	0.00211	<0.20
GO:0030509	BMP signaling pathway	0.01	>=0.20	0.1	>=0.20	0.00215	<0.20
MP:0004158	right aortic arch	0.00984	>=0.20	0.00618	>=0.20	0.00216	<0.20
GO:0060348	bone development	0.02	>=0.20	0.03	>=0.20	0.00221	<0.20
GO:0000977	RNA polymerase II regulatory region sequence-specific DNA binding	0.01	>=0.20	0.02	>=0.20	0.00226	<0.20
GO:0003203	endocardial cushion morphogenesis	0.01	>=0.20	0.07	>=0.20	0.00226	<0.20
GO:0045165	cell fate commitment	0.01	>=0.20	0.01	>=0.20	0.00228	<0.20
MP:0000269	abnormal heart looping	0.02	>=0.20	0.03	>=0.20	0.00229	<0.20
GO:0003151	outflow tract morphogenesis	0.02	>=0.20	0.23	>=0.20	0.00235	<0.20
MP:0002544	brachydactyly	0.01	>=0.20	0.03	>=0.20	0.00237	<0.20
MP:0000107	abnormal frontal bone morphology	0.02	>=0.20	0.03	>=0.20	0.00237	<0.20
GO:0010721	negative regulation of cell development	0.03	>=0.20	0.06	>=0.20	0.00239	<0.20
MP:0008023	abnormal styloid process morphology	0.01	>=0.20	0.05	>=0.20	0.0024	<0.20
MP:0008146	asymmetric rib-sternum attachment	0.01	>=0.20	0.04	>=0.20	0.00242	<0.20
GO:0051216	cartilage development	0.03	>=0.20	0.01	>=0.20	0.00243	<0.20
MP:0005108	abnormal ulna morphology	0.03	>=0.20	0.02	>=0.20	0.00246	<0.20
MP:0003935	abnormal craniofacial development	0.01	>=0.20	0.07	>=0.20	0.00247	<0.20
GO:0002009	morphogenesis of an epithelium	0.03	>=0.20	0.06	>=0.20	0.0025	<0.20
GO:0009798	axis specification	0.02	>=0.20	0.07	>=0.20	0.00251	<0.20
GO:0003197	endocardial cushion development	0.01	>=0.20	0.03	>=0.20	0.00253	<0.20
GO:0017147	Wnt-protein binding	0.0069	>=0.20	0.05	>=0.20	0.00258	<0.20
GO:0035239	tube morphogenesis	0.02	>=0.20	0.06	>=0.20	0.00258	<0.20
MP:0002759	abnormal caudal vertebrae morphology	0.00992	>=0.20	0.05	>=0.20	0.0026	<0.20
MP:0001286	abnormal eye development	0.02	>=0.20	0.05	>=0.20	0.00265	<0.20
MP:0011085	complete postnatal lethality	0.02	>=0.20	0.01	>=0.20	0.00267	<0.20
MP:0004322	abnormal sternebra morphology	0.02	>=0.20	0.03	>=0.20	0.00268	<0.20
GO:0048713	regulation of oligodendrocyte differentiation	0.01	>=0.20	0.04	>=0.20	0.00271	<0.20
MP:0000968	abnormal sensory neuron innervation pattern	0.04	>=0.20	0.04	>=0.20	0.00274	<0.20
MP:0004251	failure of heart looping	0.02	>=0.20	0.06	>=0.20	0.00274	<0.20
MP:0004608	abnormal cervical axis morphology	0.01	>=0.20	0.03	>=0.20	0.00281	<0.20
MP:0000933	abnormal rhombomere morphology	0.04	>=0.20	0.03	>=0.20	0.00282	<0.20
MP:0000026	abnormal inner ear morphology	0.01	>=0.20	0.05	>=0.20	0.00283	<0.20
KEGG_WNT_SIGNALING_PATHWAY	KEGG_WNT_SIGNALING_PATHWAY	0.00387	>=0.20	0.00316	>=0.20	0.00284	<0.20
GO:0007411	axon guidance	0.02	>=0.20	0.27	>=0.20	0.00285	<0.20
MP:0002082	postnatal lethality	0.06	>=0.20	0.04	>=0.20	0.00292	<0.20
MP:0002639	micrognathia	0.01	>=0.20	0.03	>=0.20	0.00298	<0.20
MP:0000039	abnormal otic capsule morphology	0.004	>=0.20	0.02	>=0.20	0.003	<0.20
GO:0030178	negative regulation of Wnt receptor signaling pathway	0.02	>=0.20	0.01	>=0.20	0.00301	<0.20
ENSG00000196470	SIAH1 PPI subnetwork	0.02	>=0.20	0.03	>=0.20	0.00301	<0.20
GO:0021532	neural tube patterning	0.02	>=0.20	0.03	>=0.20	0.00302	<0.20
GO:0001841	neural tube formation	0.01	>=0.20	0.01	>=0.20	0.00303	<0.20
ENSG00000114209	PDCD10 PPI subnetwork	0.02	>=0.20	0.02	>=0.20	0.00303	<0.20
MP:0000564	syndactyly	0.02	>=0.20	0.07	>=0.20	0.00303	<0.20
GO:0048483	autonomic nervous system development	0.03	>=0.20	0.07	>=0.20	0.00306	<0.20
ENSG00000124164	VAPB PPI subnetwork	0.00261	>=0.20	0.01	>=0.20	0.00307	<0.20
MP:0001394	circling	0.02	>=0.20	0.07	>=0.20	0.00308	<0.20
MP:0003567	abnormal fetal cardiomyocyte proliferation	0.02	>=0.20	0.00553	>=0.20	0.0031	<0.20
MP:0001417	decreased exploration in new environment	0.03	>=0.20	0.05	>=0.20	0.00312	<0.20
GO:0009953	dorsal/ventral pattern formation	0.02	>=0.20	0.03	>=0.20	0.00313	<0.20
GO:0043583	ear development	0.03	>=0.20	0.08	>=0.20	0.00313	<0.20
MP:0008789	abnormal olfactory epithelium morphology	0.00408	>=0.20	0.03	>=0.20	0.00314	<0.20
MP:0006400	decreased molar number	0.02	>=0.20	0.06	>=0.20	0.00314	<0.20
MP:0000060	delayed bone ossification	0.02	>=0.20	0.01	>=0.20	0.00315	<0.20
GO:0009950	dorsal/ventral axis specification	0.03	>=0.20	0.04	>=0.20	0.0032	<0.20
ENSG00000168556	ING2 PPI subnetwork	0.00697	>=0.20	0.01	>=0.20	0.00323	<0.20
MP:0002114	abnormal axial skeleton morphology	0.02	>=0.20	0.03	>=0.20	0.00325	<0.20
MP:0002191	abnormal artery morphology	0.02	>=0.20	0.01	>=0.20	0.00329	<0.20
MP:0011108	partial embryonic lethality during organogenesis	0.01	>=0.20	0.04	>=0.20	0.00329	<0.20
MP:0000550	abnormal forelimb morphology	0.02	>=0.20	0.02	>=0.20	0.00331	<0.20
ENSG00000185619	PCGF3 PPI subnetwork	0.00176	>=0.20	0.06	>=0.20	0.00334	<0.20
MP:0002239	abnormal nasal septum morphology	0.02	>=0.20	0.04	>=0.20	0.00335	<0.20
MP:0000433	microcephaly	0.03	>=0.20	0.03	>=0.20	0.00337	<0.20
GO:0003682	chromatin binding	0.02	>=0.20	0.05	>=0.20	0.00344	<0.20
ENSG00000140368	PSTPIP1 PPI subnetwork	0.00448	>=0.20	0.05	>=0.20	0.00346	<0.20
ENSG00000126261	UBA2 PPI subnetwork	0.00768	>=0.20	0.00533	>=0.20	0.00347	<0.20
ENSG00000072682	P4HA2 PPI subnetwork	0.00936	>=0.20	0.01	>=0.20	0.00348	<0.20
ENSG00000180628	PCGF5 PPI subnetwork	0.0026	>=0.20	0.08	>=0.20	0.00354	<0.20
MP:0002672	abnormal branchial arch artery morphology	0.00583	>=0.20	0.00679	>=0.20	0.0037	<0.20
MP:0001092	abnormal trigeminal ganglion morphology	0.02	>=0.20	0.00691	>=0.20	0.00372	<0.20
MP:0002705	dilated renal tubules	0.02	>=0.20	0.08	>=0.20	0.00373	<0.20
GO:0046620	regulation of organ growth	0.02	>=0.20	0.15	>=0.20	0.00375	<0.20
GO:0042733	embryonic digit morphogenesis	0.02	>=0.20	0.05	>=0.20	0.00388	<0.20
ENSG00000169750	RAC3 PPI subnetwork	0.00415	>=0.20	0.02	>=0.20	0.00389	<0.20
MP:0001081	abnormal cranial ganglia morphology	0.01	>=0.20	0.00493	>=0.20	0.00392	<0.20
GO:0014013	regulation of gliogenesis	0.02	>=0.20	0.06	>=0.20	0.00392	<0.20
ENSG00000131652	THOC6 PPI subnetwork	0.00383	>=0.20	0.09	>=0.20	0.00397	<0.20
KEGG_PROSTATE_CANCER	KEGG_PROSTATE_CANCER	0.00134	>=0.20	0.1	>=0.20	0.004	<0.20
ENSG00000177485	ZBTB33 PPI subnetwork	0.00862	>=0.20	0.13	>=0.20	0.00403	<0.20
MP:0000087	absent mandible	0.02	>=0.20	0.05	>=0.20	0.00405	<0.20
ENSG00000100395	L3MBTL2 PPI subnetwork	0.01	>=0.20	0.12	>=0.20	0.00407	<0.20
GO:0016645	oxidoreductase activity, acting on the CH-NH group of donors	0.02	>=0.20	0.00975	>=0.20	0.00421	<0.20
ENSG00000166407	LMO1 PPI subnetwork	0.02	>=0.20	0.15	>=0.20	0.00432	<0.20
MP:0003425	abnormal optic vesicle formation	0.04	>=0.20	0.09	>=0.20	0.0044	<0.20
ENSG00000165684	SNAPC4 PPI subnetwork	0.00628	>=0.20	0.00399	>=0.20	0.00442	<0.20
MP:0000547	short limbs	0.04	>=0.20	0.02	>=0.20	0.00445	<0.20
MP:0001289	persistence of hyaloid vascular system	0.01	>=0.20	0.01	>=0.20	0.00458	<0.20
GO:0035116	embryonic hindlimb morphogenesis	0.03	>=0.20	0.01	>=0.20	0.00463	<0.20
MP:0009887	abnormal palatal shelf fusion at midline	0.04	>=0.20	0.03	>=0.20	0.00466	<0.20
ENSG00000104976	SNAPC2 PPI subnetwork	0.00717	>=0.20	0.000875	>=0.20	0.00476	<0.20
MP:0000633	abnormal pituitary gland morphology	0.02	>=0.20	0.01	>=0.20	0.00478	<0.20
GO:0016581	NuRD complex	0.00963	>=0.20	0.05	>=0.20	0.00478	<0.20
MP:0001951	abnormal breathing pattern	0.00783	>=0.20	0.03	>=0.20	0.00481	<0.20
MP:0004423	abnormal squamosal bone morphology	0.02	>=0.20	0.03	>=0.20	0.00484	<0.20
ENSG00000105974	CAV1 PPI subnetwork	0.02	>=0.20	0.04	>=0.20	0.00487	<0.20
GO:0045686	negative regulation of glial cell differentiation	0.02	>=0.20	0.06	>=0.20	0.0049	<0.20
MP:0000928	incomplete cephalic closure	0.04	>=0.20	0.05	>=0.20	0.00491	<0.20
GO:0014014	negative regulation of gliogenesis	0.02	>=0.20	0.05	>=0.20	0.00497	<0.20
MP:0001967	deafness	0.01	>=0.20	0.02	>=0.20	0.00502	<0.20
MP:0000830	abnormal diencephalon morphology	0.03	>=0.20	0.03	>=0.20	0.00506	<0.20
GO:0048844	artery morphogenesis	0.02	>=0.20	0.00912	>=0.20	0.00508	<0.20
MP:0001522	impaired swimming	0.04	>=0.20	0.02	>=0.20	0.00508	<0.20
MP:0002196	absent corpus callosum	0.00869	>=0.20	0.01	>=0.20	0.0051	<0.20
MP:0000780	abnormal corpus callosum morphology	0.04	>=0.20	0.12	>=0.20	0.00511	<0.20
GO:0001012	RNA polymerase II regulatory region DNA binding	0.02	>=0.20	0.05	>=0.20	0.00512	<0.20
GO:0048663	neuron fate commitment	0.02	>=0.20	0.02	>=0.20	0.00522	<0.20
GO:0042475	odontogenesis of dentin-containing tooth	0.04	>=0.20	0.03	>=0.20	0.00523	<0.20
MP:0001719	absent vitelline blood vessels	0.01	>=0.20	0.01	>=0.20	0.00527	<0.20
MP:0000936	small telencephalic vesicles	0.03	>=0.20	0.03	>=0.20	0.00527	<0.20
ENSG00000099194	SCD PPI subnetwork	0.03	>=0.20	0.03	>=0.20	0.00529	<0.20
MP:0004471	short nasal bone	0.05	>=0.20	0.07	>=0.20	0.0053	<0.20
MP:0000837	abnormal hypothalamus morphology	0.03	>=0.20	0.03	>=0.20	0.00534	<0.20
MP:0004617	sacral vertebral transformation	0.00983	>=0.20	0.01	>=0.20	0.00536	<0.20
MP:0001516	abnormal motor coordination/ balance	0.02	>=0.20	0.09	>=0.20	0.00536	<0.20
ENSG00000037965	HOXC8 PPI subnetwork	0.01	>=0.20	0.04	>=0.20	0.00537	<0.20
GO:0031076	embryonic camera-type eye development	0.03	>=0.20	0.01	>=0.20	0.00542	<0.20
MP:0002693	abnormal pancreas physiology	0.00569	>=0.20	0.0013	>=0.20	0.00546	<0.20
GO:0060070	canonical Wnt receptor signaling pathway	0.02	>=0.20	0.02	>=0.20	0.0055	<0.20
MP:0005221	abnormal rostral-caudal axis patterning	0.01	>=0.20	0.05	>=0.20	0.00554	<0.20
MP:0000460	mandible hypoplasia	0.05	>=0.20	0.07	>=0.20	0.00558	<0.20
MP:0002730	head shaking	0.02	>=0.20	0.04	>=0.20	0.00559	<0.20
MP:0004609	vertebral fusion	0.01	>=0.20	0.02	>=0.20	0.00561	<0.20
MP:0002286	cryptorchism	0.03	>=0.20	0.05	>=0.20	0.00562	<0.20
MP:0001297	microphthalmia	0.02	>=0.20	0.13	>=0.20	0.00565	<0.20
MP:0004014	abnormal uterine environment	0.02	>=0.20	0.03	>=0.20	0.00566	<0.20
ENSG00000092203	TOX4 PPI subnetwork	0.02	>=0.20	0.11	>=0.20	0.0058	<0.20
MP:0001410	head bobbing	0.02	>=0.20	0.17	>=0.20	0.00583	<0.20
MP:0002059	abnormal seminal vesicle morphology	0.01	>=0.20	0.04	>=0.20	0.00591	<0.20
MP:0011109	partial lethality throughout fetal growth and development	0.02	>=0.20	0.07	>=0.20	0.00595	<0.20
ENSG00000089094	KDM2B PPI subnetwork	0.00506	>=0.20	0.09	>=0.20	0.00595	<0.20
GO:0060324	face development	0.03	>=0.20	0.03	>=0.20	0.00601	<0.20
GO:0042472	inner ear morphogenesis	0.02	>=0.20	0.09	>=0.20	0.00615	<0.20
GO:0044212	transcription regulatory region DNA binding	0.02	>=0.20	0.03	>=0.20	0.0062	<0.20
MP:0009703	decreased birth body size	0.04	>=0.20	0.03	>=0.20	0.00624	<0.20
MP:0002840	abnormal lens fiber morphology	0.04	>=0.20	0.04	>=0.20	0.00624	<0.20
GO:0060349	bone morphogenesis	0.05	>=0.20	0.05	>=0.20	0.00624	<0.20
MP:0005329	abnormal myocardium layer morphology	0.05	>=0.20	0.04	>=0.20	0.00625	<0.20
REACTOME_REGULATION_OF_INSULIN:LIKE_GROWTH_FACTOR_IGF_ACTIVITY_BY_INSULIN:LIKE_GROWTH_FACTOR_BINDING_PROTEINS_IGFBPS	REACTOME_REGULATION_OF_INSULIN:LIKE_GROWTH_FACTOR_IGF_ACTIVITY_BY_INSULIN:LIKE_GROWTH_FACTOR_BINDING_PROTEINS_IGFBPS	0.02	>=0.20	0.06	>=0.20	0.00629	<0.20
GO:0021515	cell differentiation in spinal cord	0.01	>=0.20	0.01	>=0.20	0.00631	<0.20
GO:0035270	endocrine system development	0.03	>=0.20	0.01	>=0.20	0.00634	<0.20
ENSG00000170365	SMAD1 PPI subnetwork	0.05	>=0.20	0.02	>=0.20	0.0064	<0.20
GO:0060840	artery development	0.03	>=0.20	0.02	>=0.20	0.00663	<0.20
ENSG00000106829	TLE4 PPI subnetwork	0.03	>=0.20	0.05	>=0.20	0.00664	<0.20
MP:0000565	oligodactyly	0.03	>=0.20	0.07	>=0.20	0.00669	<0.20
GO:0048709	oligodendrocyte differentiation	0.01	>=0.20	0.03	>=0.20	0.0067	<0.20
ENSG00000120087	HOXB7 PPI subnetwork	0.02	>=0.20	0.09	>=0.20	0.0067	<0.20
GO:0050768	negative regulation of neurogenesis	0.05	>=0.20	0.1	>=0.20	0.0068	<0.20
MP:0005587	abnormal Meckel's cartilage morphology	0.02	>=0.20	0.03	>=0.20	0.00682	<0.20
GO:0035295	tube development	0.03	>=0.20	0.08	>=0.20	0.00684	<0.20
GO:0000975	regulatory region DNA binding	0.03	>=0.20	0.03	>=0.20	0.00685	<0.20
GO:0001067	regulatory region nucleic acid binding	0.03	>=0.20	0.03	>=0.20	0.00685	<0.20
ENSG00000176273	SLC35G1 PPI subnetwork	0.03	>=0.20	0.02	>=0.20	0.00687	<0.20
GO:0007178	transmembrane receptor protein serine/threonine kinase signaling pathway	0.04	>=0.20	0.05	>=0.20	0.0069	<0.20
KEGG_CYSTEINE_AND_METHIONINE_METABOLISM	KEGG_CYSTEINE_AND_METHIONINE_METABOLISM	0.02	>=0.20	0.00533	>=0.20	0.00691	<0.20
GO:0008301	DNA binding, bending	0.00527	>=0.20	0.00188	>=0.20	0.00698	<0.20
MP:0005106	abnormal incus morphology	0.03	>=0.20	0.07	>=0.20	0.00701	<0.20
MP:0000572	abnormal autopod morphology	0.03	>=0.20	0.00336	>=0.20	0.00706	<0.20
GO:0000122	negative regulation of transcription from RNA polymerase II promoter	0.03	>=0.20	0.03	>=0.20	0.00707	<0.20
MP:0003050	abnormal sacral vertebrae morphology	0.02	>=0.20	0.02	>=0.20	0.00708	<0.20
GO:0016055	Wnt receptor signaling pathway	0.03	>=0.20	0.03	>=0.20	0.00711	<0.20
GO:0045685	regulation of glial cell differentiation	0.03	>=0.20	0.07	>=0.20	0.00717	<0.20
GO:0048839	inner ear development	0.04	>=0.20	0.13	>=0.20	0.00717	<0.20
GO:0005001	transmembrane receptor protein tyrosine phosphatase activity	0.02	>=0.20	0.05	>=0.20	0.00723	<0.20
GO:0019198	transmembrane receptor protein phosphatase activity	0.02	>=0.20	0.05	>=0.20	0.00723	<0.20
MP:0002243	abnormal vomeronasal organ morphology	0.04	>=0.20	0.06	>=0.20	0.00731	<0.20
GO:0021510	spinal cord development	0.02	>=0.20	0.02	>=0.20	0.00733	<0.20
GO:0016836	hydro-lyase activity	0.02	>=0.20	0.00869	>=0.20	0.00737	<0.20
REACTOME_PURINE_RIBONUCLEOSIDE_MONOPHOSPHATE_BIOSYNTHESIS	REACTOME_PURINE_RIBONUCLEOSIDE_MONOPHOSPHATE_BIOSYNTHESIS	0.03	>=0.20	0.04	>=0.20	0.0074	<0.20
MP:0003604	single kidney	0.04	>=0.20	0.13	>=0.20	0.00741	<0.20
MP:0004395	increased cochlear inner hair cell number	0.05	>=0.20	0.09	>=0.20	0.00742	<0.20
ENSG00000112818	MEP1A PPI subnetwork	0.04	>=0.20	0.03	>=0.20	0.00744	<0.20
MP:0001718	abnormal visceral yolk sac morphology	0.03	>=0.20	0.05	>=0.20	0.00752	<0.20
ENSG00000184937	WT1 PPI subnetwork	0.05	>=0.20	0.03	>=0.20	0.00768	<0.20
ENSG00000115289	PCGF1 PPI subnetwork	0.00773	>=0.20	0.1	>=0.20	0.0078	<0.20
MP:0003054	spina bifida	0.03	>=0.20	0.03	>=0.20	0.00781	<0.20
GO:0050678	regulation of epithelial cell proliferation	0.06	>=0.20	0.24	>=0.20	0.00781	<0.20
MP:0002950	abnormal neural crest cell migration	0.02	>=0.20	0.00333	>=0.20	0.00784	<0.20
MP:0000024	lowered ear position	0.02	>=0.20	0.01	>=0.20	0.00784	<0.20
MP:0005307	head tossing	0.05	>=0.20	0.02	>=0.20	0.00809	<0.20
ENSG00000015153	YAF2 PPI subnetwork	0.03	>=0.20	0.17	>=0.20	0.00811	<0.20
MP:0002621	delayed neural tube closure	0.06	>=0.20	0.02	>=0.20	0.00817	<0.20
GO:0016835	carbon-oxygen lyase activity	0.01	>=0.20	0.00706	>=0.20	0.00821	<0.20
ENSG00000167244	IGF2 PPI subnetwork	0.03	>=0.20	0.05	>=0.20	0.00823	<0.20
ENSG00000138081	FBXO11 PPI subnetwork	0.0021	>=0.20	0.02	>=0.20	0.00827	<0.20
MP:0001270	distended abdomen	0.02	>=0.20	0.02	>=0.20	0.00831	<0.20
ENSG00000179222	MAGED1 PPI subnetwork	0.06	>=0.20	0.14	>=0.20	0.00836	<0.20
MP:0000914	exencephaly	0.02	>=0.20	0.05	>=0.20	0.00838	<0.20
MP:0001293	anophthalmia	0.02	>=0.20	0.09	>=0.20	0.00843	<0.20
MP:0004981	decreased neuronal precursor cell number	0.04	>=0.20	0.09	>=0.20	0.00843	<0.20
ENSG00000071564	TCF3 PPI subnetwork	0.00804	>=0.20	0.04	>=0.20	0.00845	<0.20
GO:0045598	regulation of fat cell differentiation	0.02	>=0.20	0.04	>=0.20	0.00846	<0.20
GO:0045666	positive regulation of neuron differentiation	0.07	>=0.20	0.1	>=0.20	0.00846	<0.20
MP:0002151	abnormal neural tube morphology/development	0.04	>=0.20	0.05	>=0.20	0.00848	<0.20
MP:0000784	forebrain hypoplasia	0.04	>=0.20	0.04	>=0.20	0.00849	<0.20
MP:0001914	hemorrhage	0.03	>=0.20	0.06	>=0.20	0.00849	<0.20
MP:0002187	abnormal fibula morphology	0.02	>=0.20	0.03	>=0.20	0.00851	<0.20
ENSG00000007237	GAS7 PPI subnetwork	0.00474	>=0.20	0.000658	>=0.20	0.00859	<0.20
MP:0002961	abnormal axon guidance	0.05	>=0.20	0.1	>=0.20	0.00864	<0.20
ENSG00000115241	PPM1G PPI subnetwork	0.00322	>=0.20	0.0027	>=0.20	0.00866	<0.20
MP:0000967	abnormal sensory neuron projections	0.06	>=0.20	0.07	>=0.20	0.00866	<0.20
MP:0003229	abnormal vitelline vasculature morphology	0.03	>=0.20	0.04	>=0.20	0.0087	<0.20
MP:0002948	abnormal neuron specification	0.03	>=0.20	0.04	>=0.20	0.00874	<0.20
ENSG00000156374	PCGF6 PPI subnetwork	0.00614	>=0.20	0.1	>=0.20	0.00874	<0.20
MP:0001303	abnormal lens morphology	0.04	>=0.20	0.11	>=0.20	0.00876	<0.20
MP:0002168	other aberrant phenotype	0.00862	>=0.20	0.003	>=0.20	0.00877	<0.20
MP:0000445	short snout	0.02	>=0.20	0.03	>=0.20	0.00885	<0.20
GO:0007350	blastoderm segmentation	0.03	>=0.20	0.1	>=0.20	0.0089	<0.20
GO:0042474	middle ear morphogenesis	0.05	>=0.20	0.00939	>=0.20	0.00893	<0.20
ENSG00000082074	FYB PPI subnetwork	0.02	>=0.20	0.01	>=0.20	0.00898	<0.20
MP:0002100	abnormal tooth morphology	0.04	>=0.20	0.06	>=0.20	0.00898	<0.20
MP:0010263	total cataracts	0.02	>=0.20	0.01	>=0.20	0.00899	<0.20
ENSG00000150907	FOXO1 PPI subnetwork	0.02	>=0.20	0.02	>=0.20	0.009	<0.20
ENSG00000164091	WDR82 PPI subnetwork	0.03	>=0.20	0.02	>=0.20	0.00919	<0.20
ENSG00000005339	CREBBP PPI subnetwork	0.06	>=0.20	0.09	>=0.20	0.00919	<0.20
MP:0002111	abnormal tail morphology	0.04	>=0.20	0.03	>=0.20	0.00923	<0.20
MP:0004409	abnormal crista ampullaris neuroepithelium morphology	0.00958	>=0.20	0.04	>=0.20	0.00933	<0.20
MP:0000430	absent maxillary shelf	0.02	>=0.20	0.08	>=0.20	0.00933	<0.20
ENSG00000197111	PCBP2 PPI subnetwork	0.04	>=0.20	0.03	>=0.20	0.0094	<0.20
GO:0008013	beta-catenin binding	0.07	>=0.20	0.11	>=0.20	0.0094	<0.20
MP:0000929	open neural tube	0.02	>=0.20	0.05	>=0.20	0.00943	<0.20
GO:0048596	embryonic camera-type eye morphogenesis	0.03	>=0.20	0.03	>=0.20	0.00945	<0.20
MP:0005657	abnormal neural plate morphology	0.03	>=0.20	0.14	>=0.20	0.00955	<0.20
GO:0042476	odontogenesis	0.03	>=0.20	0.01	>=0.20	0.00961	<0.20
ENSG00000100632	ERH PPI subnetwork	0.00507	>=0.20	0.00689	>=0.20	0.00963	<0.20
MP:0001312	abnormal cornea morphology	0.02	>=0.20	0.24	>=0.20	0.00965	<0.20
GO:0072498	embryonic skeletal joint development	0.07	>=0.20	0.07	>=0.20	0.0098	>=0.20
ENSG00000114251	WNT5A PPI subnetwork	0.05	>=0.20	0.11	>=0.20	0.00981	>=0.20
ENSG00000141570	CBX8 PPI subnetwork	0.03	>=0.20	0.1	>=0.20	0.00988	>=0.20
MP:0004532	abnormal inner hair cell stereociliary bundle morphology	0.01	>=0.20	0.02	>=0.20	0.00995	>=0.20
MP:0000939	decreased motor neuron number	0.07	>=0.20	0.08	>=0.20	0.00995	>=0.20
GO:0048589	developmental growth	0.07	>=0.20	0.19	>=0.20	0.00999	>=0.20
GO:0007626	locomotory behavior	0.02	>=0.20	0.00452	>=0.20	0.01	>=0.20
ENSG00000111348	ARHGDIB PPI subnetwork	0.03	>=0.20	0.00462	>=0.20	0.01	>=0.20
ENSG00000058600	POLR3E PPI subnetwork	0.02	>=0.20	0.00634	>=0.20	0.01	>=0.20
GO:0021700	developmental maturation	0.01	>=0.20	0.01	>=0.20	0.01	>=0.20
ENSG00000135916	ITM2C PPI subnetwork	0.02	>=0.20	0.01	>=0.20	0.01	>=0.20
ENSG00000134640	MTNR1B PPI subnetwork	0.03	>=0.20	0.01	>=0.20	0.01	>=0.20
GO:0008344	adult locomotory behavior	0.01	>=0.20	0.02	>=0.20	0.01	>=0.20
ENSG00000115738	ID2 PPI subnetwork	0.02	>=0.20	0.02	>=0.20	0.01	>=0.20
GO:0001708	cell fate specification	0.02	>=0.20	0.02	>=0.20	0.01	>=0.20
GO:0003690	double-stranded DNA binding	0.03	>=0.20	0.02	>=0.20	0.01	>=0.20
GO:0031016	pancreas development	0.03	>=0.20	0.02	>=0.20	0.01	>=0.20
MP:0000030	abnormal tympanic ring morphology	0.04	>=0.20	0.02	>=0.20	0.01	>=0.20
ENSG00000008056	SYN1 PPI subnetwork	0.05	>=0.20	0.02	>=0.20	0.01	>=0.20
MP:0001689	incomplete somite formation	0.00544	>=0.20	0.03	>=0.20	0.01	>=0.20
MP:0001077	abnormal spinal nerve morphology	0.01	>=0.20	0.03	>=0.20	0.01	>=0.20
ENSG00000186153	WWOX PPI subnetwork	0.02	>=0.20	0.03	>=0.20	0.01	>=0.20
GO:0009799	specification of symmetry	0.02	>=0.20	0.03	>=0.20	0.01	>=0.20
ENSG00000139352	ASCL1 PPI subnetwork	0.03	>=0.20	0.03	>=0.20	0.01	>=0.20
MP:0002543	brachyphalangia	0.03	>=0.20	0.03	>=0.20	0.01	>=0.20
MP:0010454	abnormal truncus arteriosus septation	0.03	>=0.20	0.03	>=0.20	0.01	>=0.20
ENSG00000214528	ENSG00000214528 PPI subnetwork	0.04	>=0.20	0.03	>=0.20	0.01	>=0.20
GO:0001843	neural tube closure	0.04	>=0.20	0.03	>=0.20	0.01	>=0.20
GO:0048486	parasympathetic nervous system development	0.04	>=0.20	0.03	>=0.20	0.01	>=0.20
GO:0060606	tube closure	0.04	>=0.20	0.03	>=0.20	0.01	>=0.20
KEGG_COLORECTAL_CANCER	KEGG_COLORECTAL_CANCER	0.04	>=0.20	0.03	>=0.20	0.01	>=0.20
MP:0001395	bidirectional circling	0.04	>=0.20	0.03	>=0.20	0.01	>=0.20
MP:0001785	edema	0.05	>=0.20	0.03	>=0.20	0.01	>=0.20
MP:0002233	abnormal nose morphology	0.05	>=0.20	0.03	>=0.20	0.01	>=0.20
MP:0000743	muscle spasm	0.08	>=0.20	0.03	>=0.20	0.01	>=0.20
ENSG00000113658	SMAD5 PPI subnetwork	0.02	>=0.20	0.04	>=0.20	0.01	>=0.20
MP:0001891	hydroencephaly	0.02	>=0.20	0.04	>=0.20	0.01	>=0.20
MP:0003984	embryonic growth retardation	0.02	>=0.20	0.04	>=0.20	0.01	>=0.20
ENSG00000052802	MSMO1 PPI subnetwork	0.03	>=0.20	0.04	>=0.20	0.01	>=0.20
GO:0035136	forelimb morphogenesis	0.04	>=0.20	0.04	>=0.20	0.01	>=0.20
GO:0007369	gastrulation	0.05	>=0.20	0.04	>=0.20	0.01	>=0.20
GO:0014020	primary neural tube formation	0.05	>=0.20	0.04	>=0.20	0.01	>=0.20
GO:0048048	embryonic eye morphogenesis	0.05	>=0.20	0.04	>=0.20	0.01	>=0.20
MP:0002098	abnormal vibrissa morphology	0.05	>=0.20	0.04	>=0.20	0.01	>=0.20
MP:0009888	palatal shelves fail to meet at midline	0.05	>=0.20	0.04	>=0.20	0.01	>=0.20
GO:0021545	cranial nerve development	0.06	>=0.20	0.04	>=0.20	0.01	>=0.20
GO:0071855	neuropeptide receptor binding	0.06	>=0.20	0.04	>=0.20	0.01	>=0.20
MP:0004989	decreased osteoblast cell number	0.00587	>=0.20	0.05	>=0.20	0.01	>=0.20
GO:0003729	mRNA binding	0.01	>=0.20	0.05	>=0.20	0.01	>=0.20
MP:0001890	anencephaly	0.01	>=0.20	0.05	>=0.20	0.01	>=0.20
ENSG00000198001	IRAK4 PPI subnetwork	0.02	>=0.20	0.05	>=0.20	0.01	>=0.20
ENSG00000130164	LDLR PPI subnetwork	0.03	>=0.20	0.05	>=0.20	0.01	>=0.20
MP:0000592	short tail	0.04	>=0.20	0.05	>=0.20	0.01	>=0.20
MP:0001304	cataracts	0.04	>=0.20	0.05	>=0.20	0.01	>=0.20
MP:0006280	abnormal digit development	0.04	>=0.20	0.05	>=0.20	0.01	>=0.20
ENSG00000189403	HMGB1 PPI subnetwork	0.06	>=0.20	0.05	>=0.20	0.01	>=0.20
GO:0030111	regulation of Wnt receptor signaling pathway	0.06	>=0.20	0.05	>=0.20	0.01	>=0.20
MP:0010029	abnormal basicranium morphology	0.06	>=0.20	0.05	>=0.20	0.01	>=0.20
ENSG00000164104	HMGB2 PPI subnetwork	0.07	>=0.20	0.05	>=0.20	0.01	>=0.20
MP:0003419	delayed endochondral bone ossification	0.09	>=0.20	0.05	>=0.20	0.01	>=0.20
MP:0006011	abnormal endolymphatic duct morphology	0.09	>=0.20	0.05	>=0.20	0.01	>=0.20
ENSG00000160075	SSU72 PPI subnetwork	0.02	>=0.20	0.06	>=0.20	0.01	>=0.20
REACTOME_COMMON_PATHWAY	REACTOME_COMMON_PATHWAY	0.02	>=0.20	0.06	>=0.20	0.01	>=0.20
ENSG00000124813	RUNX2 PPI subnetwork	0.07	>=0.20	0.06	>=0.20	0.01	>=0.20
GO:0035102	PRC1 complex	0.07	>=0.20	0.06	>=0.20	0.01	>=0.20
MP:0004704	short vertebral column	0.07	>=0.20	0.06	>=0.20	0.01	>=0.20
GO:0008045	motor axon guidance	0.04	>=0.20	0.07	>=0.20	0.01	>=0.20
GO:0060323	head morphogenesis	0.05	>=0.20	0.07	>=0.20	0.01	>=0.20
MP:0001306	small lens	0.06	>=0.20	0.07	>=0.20	0.01	>=0.20
GO:0060021	palate development	0.08	>=0.20	0.07	>=0.20	0.01	>=0.20
MP:0001292	abnormal lens vesicle development	0.02	>=0.20	0.08	>=0.20	0.01	>=0.20
ENSG00000120708	TGFBI PPI subnetwork	0.04	>=0.20	0.08	>=0.20	0.01	>=0.20
ENSG00000162298	SYVN1 PPI subnetwork	0.04	>=0.20	0.08	>=0.20	0.01	>=0.20
MP:0000267	abnormal heart development	0.04	>=0.20	0.08	>=0.20	0.01	>=0.20
GO:0001568	blood vessel development	0.07	>=0.20	0.08	>=0.20	0.01	>=0.20
MP:0004401	increased cochlear outer hair cell number	0.07	>=0.20	0.08	>=0.20	0.01	>=0.20
MP:0001676	abnormal apical ectodermal ridge morphology	0.08	>=0.20	0.08	>=0.20	0.01	>=0.20
GO:0003206	cardiac chamber morphogenesis	0.00937	>=0.20	0.09	>=0.20	0.01	>=0.20
GO:0003401	axis elongation	0.05	>=0.20	0.09	>=0.20	0.01	>=0.20
ENSG00000160199	PKNOX1 PPI subnetwork	0.03	>=0.20	0.1	>=0.20	0.01	>=0.20
MP:0001688	abnormal somite development	0.04	>=0.20	0.1	>=0.20	0.01	>=0.20
GO:0060350	endochondral bone morphogenesis	0.09	>=0.20	0.1	>=0.20	0.01	>=0.20
MP:0004073	caudal body truncation	0.02	>=0.20	0.11	>=0.20	0.01	>=0.20
MP:0006089	abnormal vestibular saccule morphology	0.04	>=0.20	0.11	>=0.20	0.01	>=0.20
MP:0001328	disorganized retinal layers	0.07	>=0.20	0.11	>=0.20	0.01	>=0.20
GO:0001649	osteoblast differentiation	0.08	>=0.20	0.11	>=0.20	0.01	>=0.20
MP:0004096	abnormal midbrain-hindbrain boundary development	0.02	>=0.20	0.12	>=0.20	0.01	>=0.20
GO:0021953	central nervous system neuron differentiation	0.04	>=0.20	0.12	>=0.20	0.01	>=0.20
GO:0045665	negative regulation of neuron differentiation	0.04	>=0.20	0.12	>=0.20	0.01	>=0.20
REACTOME_BIOSYNTHESIS_OF_THE_N:GLYCAN_PRECURSOR_DOLICHOL_LIPID:LINKED_OLIGOSACCHARIDE_LLO_AND_TRANSFER_TO_A_NASCENT_PROTEIN	REACTOME_BIOSYNTHESIS_OF_THE_N:GLYCAN_PRECURSOR_DOLICHOL_LIPID:LINKED_OLIGOSACCHARIDE_LLO_AND_TRANSFER_TO_A_NASCENT_PROTEIN	0.04	>=0.20	0.12	>=0.20	0.01	>=0.20
ENSG00000049540	ELN PPI subnetwork	0.05	>=0.20	0.12	>=0.20	0.01	>=0.20
GO:0014032	neural crest cell development	0.09	>=0.20	0.13	>=0.20	0.01	>=0.20
GO:0045597	positive regulation of cell differentiation	0.05	>=0.20	0.14	>=0.20	0.01	>=0.20
MP:0008803	abnormal placental labyrinth vasculature morphology	0.06	>=0.20	0.14	>=0.20	0.01	>=0.20
MP:0001177	atelectasis	0.08	>=0.20	0.14	>=0.20	0.01	>=0.20
GO:0048754	branching morphogenesis of a tube	0.09	>=0.20	0.16	>=0.20	0.01	>=0.20
ENSG00000123159	GIPC1 PPI subnetwork	0.08	>=0.20	0.17	>=0.20	0.01	>=0.20
MP:0000477	abnormal intestine morphology	0.04	>=0.20	0.18	>=0.20	0.01	>=0.20
GO:0045667	regulation of osteoblast differentiation	0.08	>=0.20	0.22	>=0.20	0.01	>=0.20
GO:0010720	positive regulation of cell development	0.09	>=0.20	0.28	>=0.20	0.01	>=0.20
ENSG00000010803	SCMH1 PPI subnetwork	0.04	>=0.20	0.3	>=0.20	0.01	>=0.20
ENSG00000169016	E2F6 PPI subnetwork	0.05	>=0.20	0.32	>=0.20	0.01	>=0.20
MP:0004200	decreased fetal size	0.03	>=0.20	0.36	>=0.20	0.01	>=0.20
MP:0000043	organ of Corti degeneration	0.05	>=0.20	0.38	>=0.20	0.01	>=0.20
ENSG00000203879	GDI1 PPI subnetwork	0.000474	>=0.20	0.00363	>=0.20	0.02	>=0.20
ENSG00000166478	ZNF143 PPI subnetwork	0.01	>=0.20	0.00403	>=0.20	0.02	>=0.20
GO:0001889	liver development	0.00356	>=0.20	0.0043	>=0.20	0.02	>=0.20
ENSG00000061337	LZTS1 PPI subnetwork	0.02	>=0.20	0.00586	>=0.20	0.02	>=0.20
MP:0003921	abnormal heart left ventricle morphology	0.01	>=0.20	0.00596	>=0.20	0.02	>=0.20
ENSG00000141034	C17orf39 PPI subnetwork	0.03	>=0.20	0.00606	>=0.20	0.02	>=0.20
GO:0061008	hepaticobiliary system development	0.00338	>=0.20	0.00675	>=0.20	0.02	>=0.20
GO:0001710	mesodermal cell fate commitment	0.05	>=0.20	0.00759	>=0.20	0.02	>=0.20
GO:0016830	carbon-carbon lyase activity	0.03	>=0.20	0.0082	>=0.20	0.02	>=0.20
GO:0005625	soluble fraction	0.002	>=0.20	0.01	>=0.20	0.02	>=0.20
GO:0060395	SMAD protein signal transduction	0.01	>=0.20	0.01	>=0.20	0.02	>=0.20
ENSG00000136999	NOV PPI subnetwork	0.02	>=0.20	0.01	>=0.20	0.02	>=0.20
REACTOME_ACTIVATED_TAK1_MEDIATES_P38_MAPK_ACTIVATION	REACTOME_ACTIVATED_TAK1_MEDIATES_P38_MAPK_ACTIVATION	0.02	>=0.20	0.01	>=0.20	0.02	>=0.20
GO:0019842	vitamin binding	0.03	>=0.20	0.01	>=0.20	0.02	>=0.20
GO:0003170	heart valve development	0.04	>=0.20	0.01	>=0.20	0.02	>=0.20
REACTOME_POST:ELONGATION_PROCESSING_OF_INTRONLESS_PRE:MRNA	REACTOME_POST:ELONGATION_PROCESSING_OF_INTRONLESS_PRE:MRNA	0.04	>=0.20	0.01	>=0.20	0.02	>=0.20
REACTOME_PROCESSING_OF_CAPPED_INTRONLESS_PRE:MRNA	REACTOME_PROCESSING_OF_CAPPED_INTRONLESS_PRE:MRNA	0.04	>=0.20	0.01	>=0.20	0.02	>=0.20
GO:0005669	transcription factor TFIID complex	0.05	>=0.20	0.01	>=0.20	0.02	>=0.20
ENSG00000115221	ITGB6 PPI subnetwork	0.06	>=0.20	0.01	>=0.20	0.02	>=0.20
ENSG00000162736	NCSTN PPI subnetwork	0.09	>=0.20	0.01	>=0.20	0.02	>=0.20
MP:0004527	abnormal outer hair cell stereociliary bundle morphology	0.00998	>=0.20	0.02	>=0.20	0.02	>=0.20
GO:0021516	dorsal spinal cord development	0.01	>=0.20	0.02	>=0.20	0.02	>=0.20
GO:0033293	monocarboxylic acid binding	0.01	>=0.20	0.02	>=0.20	0.02	>=0.20
MP:0001973	increased thermal nociceptive threshold	0.01	>=0.20	0.02	>=0.20	0.02	>=0.20
ENSG00000186111	PIP5K1C PPI subnetwork	0.02	>=0.20	0.02	>=0.20	0.02	>=0.20
MP:0005553	increased circulating creatinine level	0.02	>=0.20	0.02	>=0.20	0.02	>=0.20
GO:0051087	chaperone binding	0.03	>=0.20	0.02	>=0.20	0.02	>=0.20
MP:0004522	abnormal orientation of cochlear hair cell stereociliary bundles	0.03	>=0.20	0.02	>=0.20	0.02	>=0.20
ENSG00000125798	FOXA2 PPI subnetwork	0.04	>=0.20	0.02	>=0.20	0.02	>=0.20
MP:0000259	abnormal vascular development	0.07	>=0.20	0.02	>=0.20	0.02	>=0.20
GO:0048333	mesodermal cell differentiation	0.08	>=0.20	0.02	>=0.20	0.02	>=0.20
ENSG00000079102	RUNX1T1 PPI subnetwork	0.00465	>=0.20	0.03	>=0.20	0.02	>=0.20
GO:0003208	cardiac ventricle morphogenesis	0.00601	>=0.20	0.03	>=0.20	0.02	>=0.20
GO:0005791	rough endoplasmic reticulum	0.0087	>=0.20	0.03	>=0.20	0.02	>=0.20
ENSG00000001630	CYP51A1 PPI subnetwork	0.02	>=0.20	0.03	>=0.20	0.02	>=0.20
GO:0021781	glial cell fate commitment	0.02	>=0.20	0.03	>=0.20	0.02	>=0.20
ENSG00000185630	PBX1 PPI subnetwork	0.03	>=0.20	0.03	>=0.20	0.02	>=0.20
ENSG00000143995	MEIS1 PPI subnetwork	0.04	>=0.20	0.03	>=0.20	0.02	>=0.20
ENSG00000160201	U2AF1 PPI subnetwork	0.04	>=0.20	0.03	>=0.20	0.02	>=0.20
GO:0055123	digestive system development	0.04	>=0.20	0.03	>=0.20	0.02	>=0.20
MP:0000825	dilated lateral ventricles	0.04	>=0.20	0.03	>=0.20	0.02	>=0.20
GO:0048565	digestive tract development	0.05	>=0.20	0.03	>=0.20	0.02	>=0.20
MP:0000823	abnormal lateral ventricle morphology	0.05	>=0.20	0.03	>=0.20	0.02	>=0.20
ENSG00000167005	NUDT21 PPI subnetwork	0.06	>=0.20	0.03	>=0.20	0.02	>=0.20
GO:0005355	glucose transmembrane transporter activity	0.06	>=0.20	0.03	>=0.20	0.02	>=0.20
ENSG00000117318	ID3 PPI subnetwork	0.07	>=0.20	0.03	>=0.20	0.02	>=0.20
GO:0060795	cell fate commitment involved in formation of primary germ layer	0.08	>=0.20	0.03	>=0.20	0.02	>=0.20
MP:0003703	abnormal vestibulocochlear ganglion morphology	0.09	>=0.20	0.03	>=0.20	0.02	>=0.20
MP:0000558	abnormal tibia morphology	0.17	>=0.20	0.03	>=0.20	0.02	>=0.20
ENSG00000198900	TOP1 PPI subnetwork	0.00627	>=0.20	0.04	>=0.20	0.02	>=0.20
ENSG00000126934	MAP2K2 PPI subnetwork	0.00746	>=0.20	0.04	>=0.20	0.02	>=0.20
MP:0010763	abnormal hematopoietic stem cell physiology	0.02	>=0.20	0.04	>=0.20	0.02	>=0.20
GO:0019321	pentose metabolic process	0.03	>=0.20	0.04	>=0.20	0.02	>=0.20
ENSG00000183691	NOG PPI subnetwork	0.06	>=0.20	0.04	>=0.20	0.02	>=0.20
MP:0000270	abnormal heart tube morphology	0.06	>=0.20	0.04	>=0.20	0.02	>=0.20
MP:0011096	complete embryonic lethality before somite formation	0.06	>=0.20	0.04	>=0.20	0.02	>=0.20
ENSG00000136250	AOAH PPI subnetwork	0.07	>=0.20	0.04	>=0.20	0.02	>=0.20
GO:0021904	dorsal/ventral neural tube patterning	0.08	>=0.20	0.04	>=0.20	0.02	>=0.20
GO:0001704	formation of primary germ layer	0.09	>=0.20	0.04	>=0.20	0.02	>=0.20
GO:0005109	frizzled binding	0.12	>=0.20	0.04	>=0.20	0.02	>=0.20
GO:0031100	organ regeneration	0.00976	>=0.20	0.05	>=0.20	0.02	>=0.20
GO:0048934	peripheral nervous system neuron differentiation	0.02	>=0.20	0.05	>=0.20	0.02	>=0.20
GO:0048935	peripheral nervous system neuron development	0.02	>=0.20	0.05	>=0.20	0.02	>=0.20
KEGG_AXON_GUIDANCE	KEGG_AXON_GUIDANCE	0.02	>=0.20	0.05	>=0.20	0.02	>=0.20
MP:0011098	complete embryonic lethality during organogenesis	0.04	>=0.20	0.05	>=0.20	0.02	>=0.20
ENSG00000161638	ITGA5 PPI subnetwork	0.05	>=0.20	0.05	>=0.20	0.02	>=0.20
ENSG00000118690	ARMC2 PPI subnetwork	0.06	>=0.20	0.05	>=0.20	0.02	>=0.20
MP:0001201	translucent skin	0.07	>=0.20	0.05	>=0.20	0.02	>=0.20
MP:0005542	corneal vascularization	0.07	>=0.20	0.05	>=0.20	0.02	>=0.20
MP:0009254	disorganized pancreatic islets	0.08	>=0.20	0.05	>=0.20	0.02	>=0.20
ENSG00000181090	EHMT1 PPI subnetwork	0.09	>=0.20	0.05	>=0.20	0.02	>=0.20
GO:0048332	mesoderm morphogenesis	0.12	>=0.20	0.05	>=0.20	0.02	>=0.20
ENSG00000147383	NSDHL PPI subnetwork	0.02	>=0.20	0.06	>=0.20	0.02	>=0.20
ENSG00000135829	DHX9 PPI subnetwork	0.03	>=0.20	0.06	>=0.20	0.02	>=0.20
ENSG00000169621	APLF PPI subnetwork	0.03	>=0.20	0.06	>=0.20	0.02	>=0.20
ENSG00000177733	HNRNPA0 PPI subnetwork	0.04	>=0.20	0.06	>=0.20	0.02	>=0.20
MP:0011101	partial prenatal lethality	0.1	>=0.20	0.06	>=0.20	0.02	>=0.20
GO:0035115	embryonic forelimb morphogenesis	0.12	>=0.20	0.06	>=0.20	0.02	>=0.20
ENSG00000128340	RAC2 PPI subnetwork	0.01	>=0.20	0.07	>=0.20	0.02	>=0.20
ENSG00000004487	KDM1A PPI subnetwork	0.02	>=0.20	0.07	>=0.20	0.02	>=0.20
ENSG00000114315	HES1 PPI subnetwork	0.03	>=0.20	0.07	>=0.20	0.02	>=0.20
MP:0000562	polydactyly	0.05	>=0.20	0.07	>=0.20	0.02	>=0.20
MP:0001721	absent visceral yolk sac blood islands	0.05	>=0.20	0.07	>=0.20	0.02	>=0.20
GO:0090090	negative regulation of canonical Wnt receptor signaling pathway	0.06	>=0.20	0.07	>=0.20	0.02	>=0.20
MP:0004355	short radius	0.09	>=0.20	0.07	>=0.20	0.02	>=0.20
MP:0001302	eyelids open at birth	0.12	>=0.20	0.07	>=0.20	0.02	>=0.20
MP:0009546	absent gastric milk in neonates	0.12	>=0.20	0.07	>=0.20	0.02	>=0.20
REACTOME_MRNA_SPLICING_:_MINOR_PATHWAY	REACTOME_MRNA_SPLICING_:_MINOR_PATHWAY	0.01	>=0.20	0.08	>=0.20	0.02	>=0.20
MP:0001716	abnormal placenta labyrinth morphology	0.02	>=0.20	0.08	>=0.20	0.02	>=0.20
MP:0004448	abnormal presphenoid bone morphology	0.02	>=0.20	0.08	>=0.20	0.02	>=0.20
MP:0001726	abnormal allantois morphology	0.03	>=0.20	0.08	>=0.20	0.02	>=0.20
ENSG00000125084	WNT1 PPI subnetwork	0.04	>=0.20	0.08	>=0.20	0.02	>=0.20
ENSG00000146674	IGFBP3 PPI subnetwork	0.07	>=0.20	0.08	>=0.20	0.02	>=0.20
MP:0003861	abnormal nervous system development	0.07	>=0.20	0.08	>=0.20	0.02	>=0.20
ENSG00000142892	PIGK PPI subnetwork	0.08	>=0.20	0.08	>=0.20	0.02	>=0.20
GO:0001046	core promoter sequence-specific DNA binding	0.04	>=0.20	0.09	>=0.20	0.02	>=0.20
GO:0001047	core promoter binding	0.05	>=0.20	0.09	>=0.20	0.02	>=0.20
MP:0003451	absent olfactory bulb	0.06	>=0.20	0.09	>=0.20	0.02	>=0.20
GO:0030855	epithelial cell differentiation	0.08	>=0.20	0.09	>=0.20	0.02	>=0.20
GO:0010717	regulation of epithelial to mesenchymal transition	0.11	>=0.20	0.09	>=0.20	0.02	>=0.20
MP:0002989	small kidney	0.11	>=0.20	0.09	>=0.20	0.02	>=0.20
MP:0000787	abnormal telencephalon morphology	0.05	>=0.20	0.1	>=0.20	0.02	>=0.20
MP:0000913	abnormal brain development	0.05	>=0.20	0.1	>=0.20	0.02	>=0.20
MP:0003934	abnormal pancreas development	0.05	>=0.20	0.1	>=0.20	0.02	>=0.20
GO:0048863	stem cell differentiation	0.06	>=0.20	0.1	>=0.20	0.02	>=0.20
MP:0000292	distended pericardium	0.06	>=0.20	0.1	>=0.20	0.02	>=0.20
MP:0000428	abnormal craniofacial morphology	0.07	>=0.20	0.1	>=0.20	0.02	>=0.20
GO:0007409	axonogenesis	0.08	>=0.20	0.1	>=0.20	0.02	>=0.20
ENSG00000132196	HSD17B7 PPI subnetwork	0.02	>=0.20	0.11	>=0.20	0.02	>=0.20
GO:0002064	epithelial cell development	0.1	>=0.20	0.11	>=0.20	0.02	>=0.20
ENSG00000177426	TGIF1 PPI subnetwork	0.11	>=0.20	0.11	>=0.20	0.02	>=0.20
GO:0052548	regulation of endopeptidase activity	0.00757	>=0.20	0.12	>=0.20	0.02	>=0.20
MP:0000783	abnormal forebrain morphology	0.04	>=0.20	0.12	>=0.20	0.02	>=0.20
MP:0004077	abnormal striatum morphology	0.04	>=0.20	0.12	>=0.20	0.02	>=0.20
ENSG00000130024	PHF10 PPI subnetwork	0.05	>=0.20	0.12	>=0.20	0.02	>=0.20
MP:0002116	abnormal craniofacial bone morphology	0.06	>=0.20	0.12	>=0.20	0.02	>=0.20
MP:0002884	abnormal branchial arch morphology	0.02	>=0.20	0.13	>=0.20	0.02	>=0.20
GO:0000981	sequence-specific DNA binding RNA polymerase II transcription factor activity	0.06	>=0.20	0.13	>=0.20	0.02	>=0.20
GO:0045596	negative regulation of cell differentiation	0.08	>=0.20	0.13	>=0.20	0.02	>=0.20
MP:0004756	abnormal proximal convoluted tubule morphology	0.08	>=0.20	0.13	>=0.20	0.02	>=0.20
MP:0000832	abnormal thalamus morphology	0.11	>=0.20	0.13	>=0.20	0.02	>=0.20
GO:0009948	anterior/posterior axis specification	0.02	>=0.20	0.14	>=0.20	0.02	>=0.20
MP:0001125	abnormal oocyte morphology	0.05	>=0.20	0.14	>=0.20	0.02	>=0.20
MP:0006358	absent pinna reflex	0.09	>=0.20	0.14	>=0.20	0.02	>=0.20
GO:0021536	diencephalon development	0.07	>=0.20	0.15	>=0.20	0.02	>=0.20
GO:0035019	somatic stem cell maintenance	0.07	>=0.20	0.15	>=0.20	0.02	>=0.20
GO:0048538	thymus development	0.09	>=0.20	0.15	>=0.20	0.02	>=0.20
KEGG_ADHERENS_JUNCTION	KEGG_ADHERENS_JUNCTION	0.04	>=0.20	0.16	>=0.20	0.02	>=0.20
MP:0004418	small parietal bone	0.04	>=0.20	0.17	>=0.20	0.02	>=0.20
GO:0001822	kidney development	0.07	>=0.20	0.17	>=0.20	0.02	>=0.20
MP:0001711	abnormal placenta morphology	0.01	>=0.20	0.18	>=0.20	0.02	>=0.20
MP:0000493	rectal prolapse	0.03	>=0.20	0.18	>=0.20	0.02	>=0.20
MP:0000934	abnormal telencephalon development	0.04	>=0.20	0.19	>=0.20	0.02	>=0.20
ENSG00000198728	LDB1 PPI subnetwork	0.04	>=0.20	0.2	>=0.20	0.02	>=0.20
GO:0072006	nephron development	0.07	>=0.20	0.2	>=0.20	0.02	>=0.20
MP:0005193	abnormal anterior eye segment morphology	0.07	>=0.20	0.2	>=0.20	0.02	>=0.20
GO:0001656	metanephros development	0.09	>=0.20	0.2	>=0.20	0.02	>=0.20
MP:0000149	abnormal scapula morphology	0.09	>=0.20	0.2	>=0.20	0.02	>=0.20
MP:0010254	nuclear cataracts	0.1	>=0.20	0.2	>=0.20	0.02	>=0.20
MP:0011089	complete perinatal lethality	0.11	>=0.20	0.2	>=0.20	0.02	>=0.20
GO:0060284	regulation of cell development	0.09	>=0.20	0.21	>=0.20	0.02	>=0.20
ENSG00000100568	VTI1B PPI subnetwork	0.05	>=0.20	0.22	>=0.20	0.02	>=0.20
ENSG00000141582	CBX4 PPI subnetwork	0.08	>=0.20	0.22	>=0.20	0.02	>=0.20
GO:0061138	morphogenesis of a branching epithelium	0.12	>=0.20	0.23	>=0.20	0.02	>=0.20
GO:0031527	filopodium membrane	0.02	>=0.20	0.24	>=0.20	0.02	>=0.20
GO:0001763	morphogenesis of a branching structure	0.16	>=0.20	0.25	>=0.20	0.02	>=0.20
GO:0090103	cochlea morphogenesis	0.08	>=0.20	0.26	>=0.20	0.02	>=0.20
GO:0050767	regulation of neurogenesis	0.1	>=0.20	0.26	>=0.20	0.02	>=0.20
GO:0045444	fat cell differentiation	0.03	>=0.20	0.32	>=0.20	0.02	>=0.20
MP:0005201	abnormal retinal pigment epithelium morphology	0.09	>=0.20	0.42	>=0.20	0.02	>=0.20
GO:0000097	sulfur amino acid biosynthetic process	0.03	>=0.20	0.000951	>=0.20	0.03	>=0.20
GO:0015035	protein disulfide oxidoreductase activity	0.000315	>=0.20	0.00306	>=0.20	0.03	>=0.20
REACTOME_SULFUR_AMINO_ACID_METABOLISM	REACTOME_SULFUR_AMINO_ACID_METABOLISM	0.02	>=0.20	0.00392	>=0.20	0.03	>=0.20
GO:0001701	in utero embryonic development	0.06	>=0.20	0.00481	>=0.20	0.03	>=0.20
GO:0016829	lyase activity	0.03	>=0.20	0.00891	>=0.20	0.03	>=0.20
GO:0007501	mesodermal cell fate specification	0.08	>=0.20	0.00897	>=0.20	0.03	>=0.20
ENSG00000145321	GC PPI subnetwork	0.00684	>=0.20	0.01	>=0.20	0.03	>=0.20
GO:0015923	mannosidase activity	0.00863	>=0.20	0.01	>=0.20	0.03	>=0.20
GO:0031406	carboxylic acid binding	0.02	>=0.20	0.01	>=0.20	0.03	>=0.20
ENSG00000125484	GTF3C4 PPI subnetwork	0.03	>=0.20	0.01	>=0.20	0.03	>=0.20
ENSG00000134086	VHL PPI subnetwork	0.00806	>=0.20	0.02	>=0.20	0.03	>=0.20
ENSG00000057663	ATG5 PPI subnetwork	0.02	>=0.20	0.02	>=0.20	0.03	>=0.20
ENSG00000149480	MTA2 PPI subnetwork	0.02	>=0.20	0.02	>=0.20	0.03	>=0.20
ENSG00000172201	ID4 PPI subnetwork	0.02	>=0.20	0.02	>=0.20	0.03	>=0.20
ENSG00000104689	TNFRSF10A PPI subnetwork	0.04	>=0.20	0.02	>=0.20	0.03	>=0.20
GO:0003179	heart valve morphogenesis	0.04	>=0.20	0.02	>=0.20	0.03	>=0.20
MP:0001429	dehydration	0.04	>=0.20	0.02	>=0.20	0.03	>=0.20
KEGG_BASAL_TRANSCRIPTION_FACTORS	KEGG_BASAL_TRANSCRIPTION_FACTORS	0.05	>=0.20	0.02	>=0.20	0.03	>=0.20
REACTOME_PLATELET_AGGREGATION_PLUG_FORMATION	REACTOME_PLATELET_AGGREGATION_PLUG_FORMATION	0.05	>=0.20	0.02	>=0.20	0.03	>=0.20
REACTOME_PROCESSING_OF_INTRONLESS_PRE:MRNAS	REACTOME_PROCESSING_OF_INTRONLESS_PRE:MRNAS	0.06	>=0.20	0.02	>=0.20	0.03	>=0.20
ENSG00000141384	TAF4B PPI subnetwork	0.04	>=0.20	0.03	>=0.20	0.03	>=0.20
MP:0001712	abnormal placenta development	0.04	>=0.20	0.03	>=0.20	0.03	>=0.20
MP:0005565	increased blood urea nitrogen level	0.04	>=0.20	0.03	>=0.20	0.03	>=0.20
GO:0048665	neuron fate specification	0.05	>=0.20	0.03	>=0.20	0.03	>=0.20
MP:0000554	abnormal carpal bone morphology	0.05	>=0.20	0.03	>=0.20	0.03	>=0.20
MP:0001182	lung hemorrhage	0.06	>=0.20	0.03	>=0.20	0.03	>=0.20
MP:0009750	impaired behavioral response to addictive substance	0.06	>=0.20	0.03	>=0.20	0.03	>=0.20
MP:0000753	paralysis	0.08	>=0.20	0.03	>=0.20	0.03	>=0.20
ENSG00000129562	DAD1 PPI subnetwork	0.09	>=0.20	0.03	>=0.20	0.03	>=0.20
MP:0002784	abnormal Sertoli cell morphology	0.02	>=0.20	0.04	>=0.20	0.03	>=0.20
REACTOME_BILE_SALT_AND_ORGANIC_ANION_SLC_TRANSPORTERS	REACTOME_BILE_SALT_AND_ORGANIC_ANION_SLC_TRANSPORTERS	0.02	>=0.20	0.04	>=0.20	0.03	>=0.20
ENSG00000077235	GTF3C1 PPI subnetwork	0.03	>=0.20	0.04	>=0.20	0.03	>=0.20
ENSG00000134398	ERN2 PPI subnetwork	0.05	>=0.20	0.04	>=0.20	0.03	>=0.20
MP:0004837	abnormal neural fold formation	0.05	>=0.20	0.04	>=0.20	0.03	>=0.20
GO:0015145	monosaccharide transmembrane transporter activity	0.06	>=0.20	0.04	>=0.20	0.03	>=0.20
REACTOME_GRB2SOS_PROVIDES_LINKAGE_TO_MAPK_SIGNALING_FOR_INTERGRINS	REACTOME_GRB2SOS_PROVIDES_LINKAGE_TO_MAPK_SIGNALING_FOR_INTERGRINS	0.06	>=0.20	0.04	>=0.20	0.03	>=0.20
ENSG00000100852	ARHGAP5 PPI subnetwork	0.08	>=0.20	0.04	>=0.20	0.03	>=0.20
GO:0015149	hexose transmembrane transporter activity	0.08	>=0.20	0.04	>=0.20	0.03	>=0.20
MP:0004462	small basisphenoid bone	0.1	>=0.20	0.04	>=0.20	0.03	>=0.20
GO:0001707	mesoderm formation	0.12	>=0.20	0.04	>=0.20	0.03	>=0.20
MP:0001093	small trigeminal ganglion	0.02	>=0.20	0.05	>=0.20	0.03	>=0.20
MP:0002080	prenatal lethality	0.02	>=0.20	0.05	>=0.20	0.03	>=0.20
REACTOME_POST:TRANSLATIONAL_MODIFICATION_SYNTHESIS_OF_GPI:ANCHORED_PROTEINS	REACTOME_POST:TRANSLATIONAL_MODIFICATION_SYNTHESIS_OF_GPI:ANCHORED_PROTEINS	0.03	>=0.20	0.05	>=0.20	0.03	>=0.20
KEGG_DRUG_METABOLISM_OTHER_ENZYMES	KEGG_DRUG_METABOLISM_OTHER_ENZYMES	0.06	>=0.20	0.05	>=0.20	0.03	>=0.20
ENSG00000105447	GRWD1 PPI subnetwork	0.08	>=0.20	0.05	>=0.20	0.03	>=0.20
ENSG00000129152	MYOD1 PPI subnetwork	0.08	>=0.20	0.05	>=0.20	0.03	>=0.20
MP:0005312	pericardial effusion	0.08	>=0.20	0.05	>=0.20	0.03	>=0.20
MP:0011086	partial postnatal lethality	0.11	>=0.20	0.05	>=0.20	0.03	>=0.20
ENSG00000116761	CTH PPI subnetwork	0.02	>=0.20	0.06	>=0.20	0.03	>=0.20
GO:0009855	determination of bilateral symmetry	0.03	>=0.20	0.06	>=0.20	0.03	>=0.20
GO:0003730	mRNA 3'-UTR binding	0.04	>=0.20	0.06	>=0.20	0.03	>=0.20
GO:2000826	regulation of heart morphogenesis	0.04	>=0.20	0.06	>=0.20	0.03	>=0.20
ENSG00000063244	U2AF2 PPI subnetwork	0.05	>=0.20	0.06	>=0.20	0.03	>=0.20
MP:0000559	abnormal femur morphology	0.06	>=0.20	0.06	>=0.20	0.03	>=0.20
GO:0008134	transcription factor binding	0.08	>=0.20	0.06	>=0.20	0.03	>=0.20
GO:0021602	cranial nerve morphogenesis	0.08	>=0.20	0.06	>=0.20	0.03	>=0.20
MP:0004970	kidney atrophy	0.09	>=0.20	0.06	>=0.20	0.03	>=0.20
ENSG00000182010	RTKN2 PPI subnetwork	0.1	>=0.20	0.06	>=0.20	0.03	>=0.20
MP:0004136	abnormal tongue muscle morphology	0.1	>=0.20	0.06	>=0.20	0.03	>=0.20
GO:0043584	nose development	0.00948	>=0.20	0.07	>=0.20	0.03	>=0.20
ENSG00000108883	EFTUD2 PPI subnetwork	0.03	>=0.20	0.07	>=0.20	0.03	>=0.20
ENSG00000100836	PABPN1 PPI subnetwork	0.04	>=0.20	0.07	>=0.20	0.03	>=0.20
MP:0002657	chondrodystrophy	0.06	>=0.20	0.07	>=0.20	0.03	>=0.20
MP:0004100	abnormal spinal cord interneuron morphology	0.08	>=0.20	0.07	>=0.20	0.03	>=0.20
ENSG00000100448	CTSG PPI subnetwork	0.02	>=0.20	0.08	>=0.20	0.03	>=0.20
ENSG00000106991	ENG PPI subnetwork	0.02	>=0.20	0.08	>=0.20	0.03	>=0.20
ENSG00000196628	TCF4 PPI subnetwork	0.03	>=0.20	0.08	>=0.20	0.03	>=0.20
GO:0000782	telomere cap complex	0.04	>=0.20	0.08	>=0.20	0.03	>=0.20
GO:0000783	nuclear telomere cap complex	0.04	>=0.20	0.08	>=0.20	0.03	>=0.20
ENSG00000165494	PCF11 PPI subnetwork	0.05	>=0.20	0.08	>=0.20	0.03	>=0.20
GO:0014003	oligodendrocyte development	0.06	>=0.20	0.08	>=0.20	0.03	>=0.20
MP:0000295	trabecula carnea hypoplasia	0.06	>=0.20	0.08	>=0.20	0.03	>=0.20
MP:0004076	abnormal vitelline vascular remodeling	0.08	>=0.20	0.08	>=0.20	0.03	>=0.20
MP:0004174	abnormal spine curvature	0.08	>=0.20	0.08	>=0.20	0.03	>=0.20
ENSG00000089159	PXN PPI subnetwork	0.09	>=0.20	0.08	>=0.20	0.03	>=0.20
MP:0004613	fusion of vertebral arches	0.09	>=0.20	0.08	>=0.20	0.03	>=0.20
GO:0060026	convergent extension	0.13	>=0.20	0.08	>=0.20	0.03	>=0.20
GO:0007223	Wnt receptor signaling pathway, calcium modulating pathway	0.14	>=0.20	0.08	>=0.20	0.03	>=0.20
GO:0002062	chondrocyte differentiation	0.15	>=0.20	0.08	>=0.20	0.03	>=0.20
GO:0008028	monocarboxylic acid transmembrane transporter activity	0.00654	>=0.20	0.09	>=0.20	0.03	>=0.20
GO:0051101	regulation of DNA binding	0.01	>=0.20	0.09	>=0.20	0.03	>=0.20
ENSG00000116455	WDR77 PPI subnetwork	0.05	>=0.20	0.09	>=0.20	0.03	>=0.20
KEGG_NOTCH_SIGNALING_PATHWAY	KEGG_NOTCH_SIGNALING_PATHWAY	0.06	>=0.20	0.09	>=0.20	0.03	>=0.20
MP:0000552	abnormal radius morphology	0.12	>=0.20	0.09	>=0.20	0.03	>=0.20
ENSG00000165659	DACH1 PPI subnetwork	0.1	>=0.20	0.1	>=0.20	0.03	>=0.20
ENSG00000176165	FOXG1 PPI subnetwork	0.11	>=0.20	0.1	>=0.20	0.03	>=0.20
GO:0048806	genitalia development	0.12	>=0.20	0.1	>=0.20	0.03	>=0.20
ENSG00000167751	KLK2 PPI subnetwork	0.02	>=0.20	0.11	>=0.20	0.03	>=0.20
GO:0050680	negative regulation of epithelial cell proliferation	0.05	>=0.20	0.12	>=0.20	0.03	>=0.20
MP:0000266	abnormal heart morphology	0.06	>=0.20	0.12	>=0.20	0.03	>=0.20
GO:0001658	branching involved in ureteric bud morphogenesis	0.1	>=0.20	0.12	>=0.20	0.03	>=0.20
MP:0000474	abnormal foregut morphology	0.1	>=0.20	0.12	>=0.20	0.03	>=0.20
MP:0000536	hydroureter	0.15	>=0.20	0.12	>=0.20	0.03	>=0.20
ENSG00000147439	BIN3 PPI subnetwork	0.02	>=0.20	0.13	>=0.20	0.03	>=0.20
GO:0000979	RNA polymerase II core promoter sequence-specific DNA binding	0.06	>=0.20	0.13	>=0.20	0.03	>=0.20
MP:0002825	abnormal notochord morphology	0.06	>=0.20	0.13	>=0.20	0.03	>=0.20
GO:0061035	regulation of cartilage development	0.1	>=0.20	0.13	>=0.20	0.03	>=0.20
GO:0001944	vasculature development	0.1	>=0.20	0.14	>=0.20	0.03	>=0.20
MP:0000644	dextrocardia	0.06	>=0.20	0.15	>=0.20	0.03	>=0.20
MP:0004765	decreased brainstem auditory evoked potential	0.17	>=0.20	0.15	>=0.20	0.03	>=0.20
ENSG00000091651	ORC6 PPI subnetwork	0.03	>=0.20	0.16	>=0.20	0.03	>=0.20
MP:0005599	increased cardiac muscle contractility	0.04	>=0.20	0.16	>=0.20	0.03	>=0.20
MP:0006113	abnormal heart septum morphology	0.04	>=0.20	0.16	>=0.20	0.03	>=0.20
GO:0021879	forebrain neuron differentiation	0.05	>=0.20	0.16	>=0.20	0.03	>=0.20
GO:0072001	renal system development	0.08	>=0.20	0.16	>=0.20	0.03	>=0.20
MP:0002741	small olfactory bulb	0.08	>=0.20	0.16	>=0.20	0.03	>=0.20
GO:0021983	pituitary gland development	0.09	>=0.20	0.16	>=0.20	0.03	>=0.20
ENSG00000134686	PHC2 PPI subnetwork	0.04	>=0.20	0.17	>=0.20	0.03	>=0.20
ENSG00000163520	FBLN2 PPI subnetwork	0.04	>=0.20	0.17	>=0.20	0.03	>=0.20
GO:0051093	negative regulation of developmental process	0.08	>=0.20	0.17	>=0.20	0.03	>=0.20
GO:0043392	negative regulation of DNA binding	0.04	>=0.20	0.18	>=0.20	0.03	>=0.20
ENSG00000120837	NFYB PPI subnetwork	0.05	>=0.20	0.18	>=0.20	0.03	>=0.20
GO:0001655	urogenital system development	0.09	>=0.20	0.18	>=0.20	0.03	>=0.20
REACTOME_SYNTHESIS_SECRETION_AND_INACTIVATION_OF_GLUCAGON:LIKE_PEPTIDE:1_GLP:1	REACTOME_SYNTHESIS_SECRETION_AND_INACTIVATION_OF_GLUCAGON:LIKE_PEPTIDE:1_GLP:1	0.11	>=0.20	0.18	>=0.20	0.03	>=0.20
GO:0007423	sensory organ development	0.12	>=0.20	0.18	>=0.20	0.03	>=0.20
GO:0010171	body morphogenesis	0.06	>=0.20	0.19	>=0.20	0.03	>=0.20
MP:0009655	abnormal secondary palate development	0.08	>=0.20	0.19	>=0.20	0.03	>=0.20
GO:0007224	smoothened signaling pathway	0.11	>=0.20	0.19	>=0.20	0.03	>=0.20
GO:0042813	Wnt-activated receptor activity	0.06	>=0.20	0.2	>=0.20	0.03	>=0.20
ENSG00000108379	WNT3 PPI subnetwork	0.09	>=0.20	0.2	>=0.20	0.03	>=0.20
GO:0010463	mesenchymal cell proliferation	0.15	>=0.20	0.2	>=0.20	0.03	>=0.20
ENSG00000139549	DHH PPI subnetwork	0.08	>=0.20	0.21	>=0.20	0.03	>=0.20
GO:0072028	nephron morphogenesis	0.09	>=0.20	0.21	>=0.20	0.03	>=0.20
GO:0003279	cardiac septum development	0.12	>=0.20	0.21	>=0.20	0.03	>=0.20
MP:0010418	perimembraneous ventricular septal defect	0.08	>=0.20	0.23	>=0.20	0.03	>=0.20
MP:0002216	abnormal seminiferous tubule morphology	0.02	>=0.20	0.25	>=0.20	0.03	>=0.20
GO:0072009	nephron epithelium development	0.06	>=0.20	0.26	>=0.20	0.03	>=0.20
MP:0000788	abnormal cerebral cortex morphology	0.06	>=0.20	0.27	>=0.20	0.03	>=0.20
GO:0051960	regulation of nervous system development	0.14	>=0.20	0.28	>=0.20	0.03	>=0.20
GO:0048732	gland development	0.14	>=0.20	0.31	>=0.20	0.03	>=0.20
ENSG00000204227	RING1 PPI subnetwork	0.08	>=0.20	0.32	>=0.20	0.03	>=0.20
ENSG00000206215	ENSG00000206215 PPI subnetwork	0.08	>=0.20	0.32	>=0.20	0.03	>=0.20
ENSG00000206287	RING1 PPI subnetwork	0.08	>=0.20	0.32	>=0.20	0.03	>=0.20
MP:0010984	abnormal metanephric mesenchyme morphology	0.1	>=0.20	0.32	>=0.20	0.03	>=0.20
MP:0004505	decreased renal glomerulus number	0.07	>=0.20	0.33	>=0.20	0.03	>=0.20
GO:0030879	mammary gland development	0.16	>=0.20	0.34	>=0.20	0.03	>=0.20
ENSG00000056661	PCGF2 PPI subnetwork	0.06	>=0.20	0.37	>=0.20	0.03	>=0.20
GO:0046875	ephrin receptor binding	0.04	>=0.20	0.000435	>=0.20	0.04	>=0.20
GO:0015036	disulfide oxidoreductase activity	0.000397	>=0.20	0.0028	>=0.20	0.04	>=0.20
ENSG00000206156	ENSG00000206156 PPI subnetwork	0.06	>=0.20	0.00846	>=0.20	0.04	>=0.20
MP:0003910	decreased eating behavior	0.04	>=0.20	0.00893	>=0.20	0.04	>=0.20
MP:0000966	decreased sensory neuron number	0.09	>=0.20	0.00907	>=0.20	0.04	>=0.20
REACTOME_METABOLISM_OF_NUCLEOTIDES	REACTOME_METABOLISM_OF_NUCLEOTIDES	0.00912	>=0.20	0.01	>=0.20	0.04	>=0.20
ENSG00000173598	NUDT4 PPI subnetwork	0.01	>=0.20	0.01	>=0.20	0.04	>=0.20
REACTOME_E2F:ENABLED_INHIBITION_OF_PRE:REPLICATION_COMPLEX_FORMATION	REACTOME_E2F:ENABLED_INHIBITION_OF_PRE:REPLICATION_COMPLEX_FORMATION	0.02	>=0.20	0.01	>=0.20	0.04	>=0.20
ENSG00000143801	PSEN2 PPI subnetwork	0.03	>=0.20	0.01	>=0.20	0.04	>=0.20
GO:0035050	embryonic heart tube development	0.03	>=0.20	0.01	>=0.20	0.04	>=0.20
REACTOME_AMINE_LIGAND:BINDING_RECEPTORS	REACTOME_AMINE_LIGAND:BINDING_RECEPTORS	0.02	>=0.20	0.02	>=0.20	0.04	>=0.20
GO:0008652	cellular amino acid biosynthetic process	0.03	>=0.20	0.02	>=0.20	0.04	>=0.20
REACTOME_CALNEXINCALRETICULIN_CYCLE	REACTOME_CALNEXINCALRETICULIN_CYCLE	0.04	>=0.20	0.02	>=0.20	0.04	>=0.20
ENSG00000172809	RPL38 PPI subnetwork	0.05	>=0.20	0.02	>=0.20	0.04	>=0.20
ENSG00000175333	ENSG00000175333 PPI subnetwork	0.06	>=0.20	0.02	>=0.20	0.04	>=0.20
MP:0001402	hypoactivity	0.08	>=0.20	0.02	>=0.20	0.04	>=0.20
REACTOME_PEROXISOMAL_LIPID_METABOLISM	REACTOME_PEROXISOMAL_LIPID_METABOLISM	0.000753	>=0.20	0.03	>=0.20	0.04	>=0.20
REACTOME_JNK_C:JUN_KINASES_PHOSPHORYLATION_AND__ACTIVATION_MEDIATED_BY_ACTIVATED_HUMAN_TAK1	REACTOME_JNK_C:JUN_KINASES_PHOSPHORYLATION_AND__ACTIVATION_MEDIATED_BY_ACTIVATED_HUMAN_TAK1	0.00437	>=0.20	0.03	>=0.20	0.04	>=0.20
ENSG00000042832	TG PPI subnetwork	0.00889	>=0.20	0.03	>=0.20	0.04	>=0.20
GO:0005112	Notch binding	0.01	>=0.20	0.03	>=0.20	0.04	>=0.20
ENSG00000182901	RGS7 PPI subnetwork	0.04	>=0.20	0.03	>=0.20	0.04	>=0.20
ENSG00000211456	SACM1L PPI subnetwork	0.05	>=0.20	0.03	>=0.20	0.04	>=0.20
MP:0002398	abnormal bone marrow cell morphology/development	0.00748	>=0.20	0.04	>=0.20	0.04	>=0.20
REACTOME_TRANSPORT_OF_GLUCOSE_AND_OTHER_SUGARS_BILE_SALTS_AND_ORGANIC_ACIDS_METAL_IONS_AND_AMINE_COMPOUNDS	REACTOME_TRANSPORT_OF_GLUCOSE_AND_OTHER_SUGARS_BILE_SALTS_AND_ORGANIC_ACIDS_METAL_IONS_AND_AMINE_COMPOUNDS	0.02	>=0.20	0.04	>=0.20	0.04	>=0.20
ENSG00000182899	RPL35A PPI subnetwork	0.03	>=0.20	0.04	>=0.20	0.04	>=0.20
GO:0005179	hormone activity	0.05	>=0.20	0.04	>=0.20	0.04	>=0.20
GO:0016407	acetyltransferase activity	0.05	>=0.20	0.04	>=0.20	0.04	>=0.20
MP:0004921	decreased placenta weight	0.05	>=0.20	0.04	>=0.20	0.04	>=0.20
REACTOME_METABOLISM_OF_AMINO_ACIDS_AND_DERIVATIVES	REACTOME_METABOLISM_OF_AMINO_ACIDS_AND_DERIVATIVES	0.05	>=0.20	0.04	>=0.20	0.04	>=0.20
MP:0002086	abnormal extraembryonic tissue morphology	0.08	>=0.20	0.04	>=0.20	0.04	>=0.20
ENSG00000211949	ENSG00000211949 PPI subnetwork	0.09	>=0.20	0.04	>=0.20	0.04	>=0.20
GO:0030027	lamellipodium	0.09	>=0.20	0.04	>=0.20	0.04	>=0.20
ENSG00000115641	FHL2 PPI subnetwork	0.04	>=0.20	0.05	>=0.20	0.04	>=0.20
ENSG00000180370	PAK2 PPI subnetwork	0.04	>=0.20	0.05	>=0.20	0.04	>=0.20
KEGG_ONE_CARBON_POOL_BY_FOLATE	KEGG_ONE_CARBON_POOL_BY_FOLATE	0.04	>=0.20	0.05	>=0.20	0.04	>=0.20
ENSG00000070785	EIF2B3 PPI subnetwork	0.05	>=0.20	0.05	>=0.20	0.04	>=0.20
ENSG00000100650	SRSF5 PPI subnetwork	0.05	>=0.20	0.05	>=0.20	0.04	>=0.20
REACTOME_SEMA3A_PAK_DEPENDENT_AXON_REPULSION	REACTOME_SEMA3A_PAK_DEPENDENT_AXON_REPULSION	0.05	>=0.20	0.05	>=0.20	0.04	>=0.20
MP:0000715	decreased thymocyte number	0.06	>=0.20	0.05	>=0.20	0.04	>=0.20
MP:0008070	absent T cells	0.07	>=0.20	0.05	>=0.20	0.04	>=0.20
ENSG00000132561	MATN2 PPI subnetwork	0.08	>=0.20	0.05	>=0.20	0.04	>=0.20
ENSG00000181827	RFX7 PPI subnetwork	0.1	>=0.20	0.05	>=0.20	0.04	>=0.20
ENSG00000130382	MLLT1 PPI subnetwork	0.03	>=0.20	0.06	>=0.20	0.04	>=0.20
ENSG00000180210	F2 PPI subnetwork	0.03	>=0.20	0.06	>=0.20	0.04	>=0.20
GO:0007368	determination of left/right symmetry	0.03	>=0.20	0.06	>=0.20	0.04	>=0.20
ENSG00000003756	RBM5 PPI subnetwork	0.06	>=0.20	0.06	>=0.20	0.04	>=0.20
REACTOME_TRANSLATION	REACTOME_TRANSLATION	0.06	>=0.20	0.06	>=0.20	0.04	>=0.20
GO:0016646	oxidoreductase activity, acting on the CH-NH group of donors, NAD or NADP as acceptor	0.07	>=0.20	0.06	>=0.20	0.04	>=0.20
GO:0055017	cardiac muscle tissue growth	0.07	>=0.20	0.06	>=0.20	0.04	>=0.20
ENSG00000117410	ATP6V0B PPI subnetwork	0.08	>=0.20	0.06	>=0.20	0.04	>=0.20
MP:0000088	short mandible	0.11	>=0.20	0.06	>=0.20	0.04	>=0.20
GO:0003211	cardiac ventricle formation	0.13	>=0.20	0.06	>=0.20	0.04	>=0.20
ENSG00000090060	PAPOLA PPI subnetwork	0.03	>=0.20	0.07	>=0.20	0.04	>=0.20
ENSG00000169217	CD2BP2 PPI subnetwork	0.05	>=0.20	0.07	>=0.20	0.04	>=0.20
ENSG00000140829	DHX38 PPI subnetwork	0.06	>=0.20	0.07	>=0.20	0.04	>=0.20
MP:0009331	absent primitive node	0.06	>=0.20	0.07	>=0.20	0.04	>=0.20
ENSG00000100285	NEFH PPI subnetwork	0.08	>=0.20	0.07	>=0.20	0.04	>=0.20
ENSG00000147274	RBMX PPI subnetwork	0.08	>=0.20	0.07	>=0.20	0.04	>=0.20
ENSG00000141380	SS18 PPI subnetwork	0.11	>=0.20	0.07	>=0.20	0.04	>=0.20
GO:0003207	cardiac chamber formation	0.15	>=0.20	0.07	>=0.20	0.04	>=0.20
REACTOME_REGULATION_OF_BETA:CELL_DEVELOPMENT	REACTOME_REGULATION_OF_BETA:CELL_DEVELOPMENT	0.09	>=0.20	0.08	>=0.20	0.04	>=0.20
MP:0008947	increased neuron number	0.1	>=0.20	0.08	>=0.20	0.04	>=0.20
KEGG_BETA_ALANINE_METABOLISM	KEGG_BETA_ALANINE_METABOLISM	0.01	>=0.20	0.09	>=0.20	0.04	>=0.20
ENSG00000179950	PUF60 PPI subnetwork	0.05	>=0.20	0.09	>=0.20	0.04	>=0.20
GO:0030903	notochord development	0.07	>=0.20	0.09	>=0.20	0.04	>=0.20
GO:0001503	ossification	0.09	>=0.20	0.09	>=0.20	0.04	>=0.20
GO:0048546	digestive tract morphogenesis	0.16	>=0.20	0.09	>=0.20	0.04	>=0.20
GO:0055024	regulation of cardiac muscle tissue development	0.17	>=0.20	0.09	>=0.20	0.04	>=0.20
GO:0031099	regeneration	0.02	>=0.20	0.1	>=0.20	0.04	>=0.20
GO:0005689	U12-type spliceosomal complex	0.03	>=0.20	0.1	>=0.20	0.04	>=0.20
ENSG00000196781	TLE1 PPI subnetwork	0.06	>=0.20	0.1	>=0.20	0.04	>=0.20
MP:0000521	abnormal kidney cortex morphology	0.08	>=0.20	0.1	>=0.20	0.04	>=0.20
REACTOME_P130CAS_LINKAGE_TO_MAPK_SIGNALING_FOR_INTEGRINS	REACTOME_P130CAS_LINKAGE_TO_MAPK_SIGNALING_FOR_INTEGRINS	0.09	>=0.20	0.1	>=0.20	0.04	>=0.20
ENSG00000168283	BMI1 PPI subnetwork	0.11	>=0.20	0.1	>=0.20	0.04	>=0.20
ENSG00000168214	RBPJ PPI subnetwork	0.06	>=0.20	0.11	>=0.20	0.04	>=0.20
ENSG00000116809	ZBTB17 PPI subnetwork	0.08	>=0.20	0.11	>=0.20	0.04	>=0.20
MP:0004110	transposition of great arteries	0.08	>=0.20	0.11	>=0.20	0.04	>=0.20
MP:0001663	abnormal digestive system physiology	0.09	>=0.20	0.11	>=0.20	0.04	>=0.20
MP:0008395	abnormal osteoblast differentiation	0.09	>=0.20	0.11	>=0.20	0.04	>=0.20
MP:0000042	abnormal organ of Corti morphology	0.1	>=0.20	0.11	>=0.20	0.04	>=0.20
GO:0042162	telomeric DNA binding	0.15	>=0.20	0.11	>=0.20	0.04	>=0.20
MP:0001672	abnormal embryogenesis/ development	0.1	>=0.20	0.12	>=0.20	0.04	>=0.20
MP:0010465	aberrant origin of the right subclavian artery	0.11	>=0.20	0.12	>=0.20	0.04	>=0.20
ENSG00000113889	KNG1 PPI subnetwork	0.05	>=0.20	0.13	>=0.20	0.04	>=0.20
GO:0035326	enhancer binding	0.09	>=0.20	0.13	>=0.20	0.04	>=0.20
MP:0001156	abnormal spermatogenesis	0.12	>=0.20	0.13	>=0.20	0.04	>=0.20
ENSG00000164442	CITED2 PPI subnetwork	0.13	>=0.20	0.13	>=0.20	0.04	>=0.20
MP:0004374	bowed radius	0.16	>=0.20	0.13	>=0.20	0.04	>=0.20
MP:0003232	abnormal forebrain development	0.06	>=0.20	0.14	>=0.20	0.04	>=0.20
MP:0002152	abnormal brain morphology	0.07	>=0.20	0.14	>=0.20	0.04	>=0.20
GO:0030278	regulation of ossification	0.15	>=0.20	0.14	>=0.20	0.04	>=0.20
GO:0032330	regulation of chondrocyte differentiation	0.15	>=0.20	0.14	>=0.20	0.04	>=0.20
MP:0003932	abnormal molar crown morphology	0.15	>=0.20	0.14	>=0.20	0.04	>=0.20
MP:0001921	reduced fertility	0.11	>=0.20	0.15	>=0.20	0.04	>=0.20
MP:0000819	abnormal olfactory bulb morphology	0.13	>=0.20	0.15	>=0.20	0.04	>=0.20
MP:0000097	short maxilla	0.11	>=0.20	0.16	>=0.20	0.04	>=0.20
ENSG00000108175	ZMIZ1 PPI subnetwork	0.14	>=0.20	0.16	>=0.20	0.04	>=0.20
ENSG00000142599	RERE PPI subnetwork	0.16	>=0.20	0.16	>=0.20	0.04	>=0.20
GO:0060512	prostate gland morphogenesis	0.16	>=0.20	0.16	>=0.20	0.04	>=0.20
GO:0060740	prostate gland epithelium morphogenesis	0.17	>=0.20	0.16	>=0.20	0.04	>=0.20
GO:0052547	regulation of peptidase activity	0.03	>=0.20	0.18	>=0.20	0.04	>=0.20
ENSG00000115461	IGFBP5 PPI subnetwork	0.04	>=0.20	0.18	>=0.20	0.04	>=0.20
GO:0001158	enhancer sequence-specific DNA binding	0.09	>=0.20	0.18	>=0.20	0.04	>=0.20
GO:0072273	metanephric nephron morphogenesis	0.1	>=0.20	0.19	>=0.20	0.04	>=0.20
MP:0005159	azoospermia	0.11	>=0.20	0.19	>=0.20	0.04	>=0.20
GO:0060675	ureteric bud morphogenesis	0.13	>=0.20	0.19	>=0.20	0.04	>=0.20
ENSG00000111186	WNT5B PPI subnetwork	0.11	>=0.20	0.2	>=0.20	0.04	>=0.20
GO:0072088	nephron epithelium morphogenesis	0.09	>=0.20	0.21	>=0.20	0.04	>=0.20
ENSG00000091831	ESR1 PPI subnetwork	0.04	>=0.20	0.22	>=0.20	0.04	>=0.20
ENSG00000154764	WNT7A PPI subnetwork	0.12	>=0.20	0.23	>=0.20	0.04	>=0.20
ENSG00000179899	ENSG00000179899 PPI subnetwork	0.12	>=0.20	0.23	>=0.20	0.04	>=0.20
MP:0000527	abnormal kidney development	0.19	>=0.20	0.23	>=0.20	0.04	>=0.20
ENSG00000115596	WNT6 PPI subnetwork	0.12	>=0.20	0.24	>=0.20	0.04	>=0.20
ENSG00000112640	PPP2R5D PPI subnetwork	0.1	>=0.20	0.25	>=0.20	0.04	>=0.20
MP:0001096	abnormal glossopharyngeal ganglion morphology	0.17	>=0.20	0.25	>=0.20	0.04	>=0.20
MP:0004321	short sternum	0.17	>=0.20	0.25	>=0.20	0.04	>=0.20
ENSG00000134245	WNT2B PPI subnetwork	0.11	>=0.20	0.27	>=0.20	0.04	>=0.20
ENSG00000188064	WNT7B PPI subnetwork	0.11	>=0.20	0.27	>=0.20	0.04	>=0.20
ENSG00000061492	WNT8A PPI subnetwork	0.12	>=0.20	0.27	>=0.20	0.04	>=0.20
ENSG00000075290	WNT8B PPI subnetwork	0.12	>=0.20	0.27	>=0.20	0.04	>=0.20
ENSG00000085741	WNT11 PPI subnetwork	0.12	>=0.20	0.27	>=0.20	0.04	>=0.20
ENSG00000105989	WNT2 PPI subnetwork	0.12	>=0.20	0.27	>=0.20	0.04	>=0.20
ENSG00000135925	WNT10A PPI subnetwork	0.12	>=0.20	0.27	>=0.20	0.04	>=0.20
ENSG00000143816	WNT9A PPI subnetwork	0.12	>=0.20	0.27	>=0.20	0.04	>=0.20
ENSG00000158955	WNT9B PPI subnetwork	0.12	>=0.20	0.27	>=0.20	0.04	>=0.20
ENSG00000169884	WNT10B PPI subnetwork	0.12	>=0.20	0.27	>=0.20	0.04	>=0.20
GO:0045664	regulation of neuron differentiation	0.13	>=0.20	0.3	>=0.20	0.04	>=0.20
GO:0060601	lateral sprouting from an epithelium	0.14	>=0.20	0.31	>=0.20	0.04	>=0.20
MP:0001145	abnormal male reproductive system morphology	0.15	>=0.20	0.35	>=0.20	0.04	>=0.20
ENSG00000019991	HGF PPI subnetwork	0.07	>=0.20	0.4	>=0.20	0.04	>=0.20
GO:0007420	brain development	0.15	>=0.20	0.4	>=0.20	0.04	>=0.20
MP:0001529	abnormal vocalization	0.08	>=0.20	0.46	>=0.20	0.04	>=0.20
GO:0050769	positive regulation of neurogenesis	0.13	>=0.20	0.49	>=0.20	0.04	>=0.20
REACTOME_RNA_POLYMERASE_III_TRANSCRIPTION_INITIATION_FROM_TYPE_3_PROMOTER	REACTOME_RNA_POLYMERASE_III_TRANSCRIPTION_INITIATION_FROM_TYPE_3_PROMOTER	0.02	>=0.20	7.31e-05	>=0.20	0.05	>=0.20
GO:0032838	cell projection cytoplasm	0.00156	>=0.20	0.00108	>=0.20	0.05	>=0.20
ENSG00000126767	ELK1 PPI subnetwork	0.08	>=0.20	0.00474	>=0.20	0.05	>=0.20
GO:0042481	regulation of odontogenesis	0.15	>=0.20	0.00997	>=0.20	0.05	>=0.20
GO:0008227	G-protein coupled amine receptor activity	0.01	>=0.20	0.02	>=0.20	0.05	>=0.20
ENSG00000157193	LRP8 PPI subnetwork	0.02	>=0.20	0.02	>=0.20	0.05	>=0.20
KEGG_P53_SIGNALING_PATHWAY	KEGG_P53_SIGNALING_PATHWAY	0.02	>=0.20	0.02	>=0.20	0.05	>=0.20
MP:0008267	abnormal hippocampus CA3 region morphology	0.04	>=0.20	0.02	>=0.20	0.05	>=0.20
REACTOME_INTEGRIN_ALPHAIIB_BETA3_SIGNALING	REACTOME_INTEGRIN_ALPHAIIB_BETA3_SIGNALING	0.09	>=0.20	0.03	>=0.20	0.05	>=0.20
ENSG00000108298	RPL19 PPI subnetwork	0.04	>=0.20	0.04	>=0.20	0.05	>=0.20
GO:0015144	carbohydrate transmembrane transporter activity	0.07	>=0.20	0.04	>=0.20	0.05	>=0.20
REACTOME_CLEAVAGE_OF_GROWING_TRANSCRIPT_IN_THE_TERMINATION_REGION	REACTOME_CLEAVAGE_OF_GROWING_TRANSCRIPT_IN_THE_TERMINATION_REGION	0.09	>=0.20	0.04	>=0.20	0.05	>=0.20
REACTOME_POST:ELONGATION_PROCESSING_OF_THE_TRANSCRIPT	REACTOME_POST:ELONGATION_PROCESSING_OF_THE_TRANSCRIPT	0.09	>=0.20	0.04	>=0.20	0.05	>=0.20
REACTOME_RNA_POLYMERASE_II_TRANSCRIPTION_TERMINATION	REACTOME_RNA_POLYMERASE_II_TRANSCRIPTION_TERMINATION	0.09	>=0.20	0.04	>=0.20	0.05	>=0.20
GO:0030170	pyridoxal phosphate binding	0.12	>=0.20	0.04	>=0.20	0.05	>=0.20
GO:0070279	vitamin B6 binding	0.12	>=0.20	0.04	>=0.20	0.05	>=0.20
ENSG00000049323	LTBP1 PPI subnetwork	0.15	>=0.20	0.04	>=0.20	0.05	>=0.20
ENSG00000104549	SQLE PPI subnetwork	0.04	>=0.20	0.05	>=0.20	0.05	>=0.20
GO:0006506	GPI anchor biosynthetic process	0.04	>=0.20	0.05	>=0.20	0.05	>=0.20
GO:0007219	Notch signaling pathway	0.04	>=0.20	0.05	>=0.20	0.05	>=0.20
MP:0006043	decreased apoptosis	0.04	>=0.20	0.05	>=0.20	0.05	>=0.20
REACTOME_SRP:DEPENDENT_COTRANSLATIONAL_PROTEIN_TARGETING_TO_MEMBRANE	REACTOME_SRP:DEPENDENT_COTRANSLATIONAL_PROTEIN_TARGETING_TO_MEMBRANE	0.07	>=0.20	0.05	>=0.20	0.05	>=0.20
MP:0005191	head tilt	0.08	>=0.20	0.05	>=0.20	0.05	>=0.20
ENSG00000196419	XRCC6 PPI subnetwork	0.03	>=0.20	0.06	>=0.20	0.05	>=0.20
KEGG_GLYCOSYLPHOSPHATIDYLINOSITOL_GPI_ANCHOR_BIOSYNTHESIS	KEGG_GLYCOSYLPHOSPHATIDYLINOSITOL_GPI_ANCHOR_BIOSYNTHESIS	0.04	>=0.20	0.06	>=0.20	0.05	>=0.20
ENSG00000133226	SRRM1 PPI subnetwork	0.05	>=0.20	0.06	>=0.20	0.05	>=0.20
GO:0048009	insulin-like growth factor receptor signaling pathway	0.06	>=0.20	0.06	>=0.20	0.05	>=0.20
MP:0003231	abnormal placenta vasculature	0.07	>=0.20	0.06	>=0.20	0.05	>=0.20
MP:0004154	renal tubular necrosis	0.07	>=0.20	0.06	>=0.20	0.05	>=0.20
REACTOME_A_THIRD_PROTEOLYTIC_CLEAVAGE_RELEASES_NICD	REACTOME_A_THIRD_PROTEOLYTIC_CLEAVAGE_RELEASES_NICD	0.07	>=0.20	0.06	>=0.20	0.05	>=0.20
ENSG00000203747	FCGR3A PPI subnetwork	0.08	>=0.20	0.06	>=0.20	0.05	>=0.20
GO:0022627	cytosolic small ribosomal subunit	0.08	>=0.20	0.06	>=0.20	0.05	>=0.20
ENSG00000141522	ARHGDIA PPI subnetwork	0.12	>=0.20	0.06	>=0.20	0.05	>=0.20
ENSG00000145423	SFRP2 PPI subnetwork	0.18	>=0.20	0.06	>=0.20	0.05	>=0.20
ENSG00000175387	SMAD2 PPI subnetwork	0.18	>=0.20	0.06	>=0.20	0.05	>=0.20
ENSG00000120697	ALG5 PPI subnetwork	0.04	>=0.20	0.07	>=0.20	0.05	>=0.20
ENSG00000167658	EEF2 PPI subnetwork	0.04	>=0.20	0.07	>=0.20	0.05	>=0.20
ENSG00000136450	SRSF1 PPI subnetwork	0.05	>=0.20	0.07	>=0.20	0.05	>=0.20
KEGG_NITROGEN_METABOLISM	KEGG_NITROGEN_METABOLISM	0.05	>=0.20	0.07	>=0.20	0.05	>=0.20
KEGG_ALANINE_ASPARTATE_AND_GLUTAMATE_METABOLISM	KEGG_ALANINE_ASPARTATE_AND_GLUTAMATE_METABOLISM	0.07	>=0.20	0.07	>=0.20	0.05	>=0.20
ENSG00000124193	SRSF6 PPI subnetwork	0.07	>=0.20	0.08	>=0.20	0.05	>=0.20
ENSG00000125651	GTF2F1 PPI subnetwork	0.07	>=0.20	0.08	>=0.20	0.05	>=0.20
MP:0001825	arrested T cell differentiation	0.09	>=0.20	0.08	>=0.20	0.05	>=0.20
ENSG00000118491	C6orf94 PPI subnetwork	0.15	>=0.20	0.08	>=0.20	0.05	>=0.20
ENSG00000166333	ILK PPI subnetwork	0.01	>=0.20	0.09	>=0.20	0.05	>=0.20
MP:0004521	abnormal cochlear hair cell stereociliary bundle morphology	0.02	>=0.20	0.09	>=0.20	0.05	>=0.20
ENSG00000092199	HNRNPC PPI subnetwork	0.05	>=0.20	0.09	>=0.20	0.05	>=0.20
ENSG00000171564	FGB PPI subnetwork	0.05	>=0.20	0.09	>=0.20	0.05	>=0.20
GO:0021517	ventral spinal cord development	0.06	>=0.20	0.09	>=0.20	0.05	>=0.20
ENSG00000112081	SRSF3 PPI subnetwork	0.07	>=0.20	0.09	>=0.20	0.05	>=0.20
ENSG00000161547	SRSF2 PPI subnetwork	0.09	>=0.20	0.09	>=0.20	0.05	>=0.20
ENSG00000126785	RHOJ PPI subnetwork	0.06	>=0.20	0.1	>=0.20	0.05	>=0.20
ENSG00000148400	NOTCH1 PPI subnetwork	0.06	>=0.20	0.1	>=0.20	0.05	>=0.20
ENSG00000188342	GTF2F2 PPI subnetwork	0.07	>=0.20	0.1	>=0.20	0.05	>=0.20
MP:0002058	neonatal lethality	0.12	>=0.20	0.1	>=0.20	0.05	>=0.20
ENSG00000205155	PSENEN PPI subnetwork	0.03	>=0.20	0.11	>=0.20	0.05	>=0.20
GO:0031227	intrinsic to endoplasmic reticulum membrane	0.03	>=0.20	0.11	>=0.20	0.05	>=0.20
ENSG00000111725	PRKAB1 PPI subnetwork	0.04	>=0.20	0.11	>=0.20	0.05	>=0.20
REACTOME_METABOLISM_OF_PROTEINS	REACTOME_METABOLISM_OF_PROTEINS	0.06	>=0.20	0.11	>=0.20	0.05	>=0.20
ENSG00000189091	SF3B3 PPI subnetwork	0.04	>=0.20	0.12	>=0.20	0.05	>=0.20
GO:0048514	blood vessel morphogenesis	0.13	>=0.20	0.12	>=0.20	0.05	>=0.20
GO:0021675	nerve development	0.14	>=0.20	0.12	>=0.20	0.05	>=0.20
GO:0046332	SMAD binding	0.16	>=0.20	0.12	>=0.20	0.05	>=0.20
MP:0000164	abnormal cartilage development	0.17	>=0.20	0.12	>=0.20	0.05	>=0.20
GO:0048708	astrocyte differentiation	0.08	>=0.20	0.13	>=0.20	0.05	>=0.20
MP:0002092	abnormal eye morphology	0.09	>=0.20	0.13	>=0.20	0.05	>=0.20
MP:0003130	anal atresia	0.16	>=0.20	0.13	>=0.20	0.05	>=0.20
GO:0048566	embryonic digestive tract development	0.18	>=0.20	0.13	>=0.20	0.05	>=0.20
MP:0003052	omphalocele	0.07	>=0.20	0.14	>=0.20	0.05	>=0.20
ENSG00000161618	ALDH16A1 PPI subnetwork	0.08	>=0.20	0.14	>=0.20	0.05	>=0.20
MP:0001153	small seminiferous tubules	0.11	>=0.20	0.14	>=0.20	0.05	>=0.20
MP:0001926	female infertility	0.14	>=0.20	0.14	>=0.20	0.05	>=0.20
GO:0060828	regulation of canonical Wnt receptor signaling pathway	0.15	>=0.20	0.14	>=0.20	0.05	>=0.20
MP:0000074	abnormal neurocranium morphology	0.17	>=0.20	0.14	>=0.20	0.05	>=0.20
GO:0031128	developmental induction	0.12	>=0.20	0.15	>=0.20	0.05	>=0.20
GO:0045168	cell-cell signaling involved in cell fate commitment	0.12	>=0.20	0.15	>=0.20	0.05	>=0.20
MP:0008347	decreased gamma-delta T cell number	0.13	>=0.20	0.15	>=0.20	0.05	>=0.20
GO:0060571	morphogenesis of an epithelial fold	0.2	>=0.20	0.15	>=0.20	0.05	>=0.20
MP:0001915	intracranial hemorrhage	0.04	>=0.20	0.16	>=0.20	0.05	>=0.20
MP:0006126	abnormal outflow tract development	0.08	>=0.20	0.16	>=0.20	0.05	>=0.20
MP:0000379	decreased hair follicle number	0.09	>=0.20	0.16	>=0.20	0.05	>=0.20
GO:0048710	regulation of astrocyte differentiation	0.1	>=0.20	0.16	>=0.20	0.05	>=0.20
MP:0002896	abnormal bone mineralization	0.11	>=0.20	0.16	>=0.20	0.05	>=0.20
ENSG00000214265	SNURF PPI subnetwork	0.09	>=0.20	0.17	>=0.20	0.05	>=0.20
MP:0002566	abnormal sexual interaction	0.09	>=0.20	0.17	>=0.20	0.05	>=0.20
GO:0045668	negative regulation of osteoblast differentiation	0.13	>=0.20	0.17	>=0.20	0.05	>=0.20
MP:0004359	short ulna	0.25	>=0.20	0.17	>=0.20	0.05	>=0.20
MP:0002084	abnormal developmental patterning	0.08	>=0.20	0.18	>=0.20	0.05	>=0.20
MP:0003722	absent ureter	0.11	>=0.20	0.18	>=0.20	0.05	>=0.20
MP:0005298	abnormal clavicle morphology	0.15	>=0.20	0.18	>=0.20	0.05	>=0.20
ENSG00000142515	KLK3 PPI subnetwork	0.07	>=0.20	0.19	>=0.20	0.05	>=0.20
ENSG00000077097	TOP2B PPI subnetwork	0.14	>=0.20	0.2	>=0.20	0.05	>=0.20
GO:0007548	sex differentiation	0.16	>=0.20	0.2	>=0.20	0.05	>=0.20
MP:0004763	absent brainstem auditory evoked potential	0.16	>=0.20	0.2	>=0.20	0.05	>=0.20
MP:0011088	partial neonatal lethality	0.17	>=0.20	0.2	>=0.20	0.05	>=0.20
ENSG00000183337	BCOR PPI subnetwork	0.06	>=0.20	0.21	>=0.20	0.05	>=0.20
MP:0005297	spina bifida occulta	0.1	>=0.20	0.21	>=0.20	0.05	>=0.20
REACTOME_SYNTHESIS_SECRETION_AND_INACTIVATION_OF_GLUCOSE:DEPENDENT_INSULINOTROPIC_POLYPEPTIDE_GIP	REACTOME_SYNTHESIS_SECRETION_AND_INACTIVATION_OF_GLUCOSE:DEPENDENT_INSULINOTROPIC_POLYPEPTIDE_GIP	0.13	>=0.20	0.21	>=0.20	0.05	>=0.20
GO:0008643	carbohydrate transport	0.05	>=0.20	0.22	>=0.20	0.05	>=0.20
GO:0030177	positive regulation of Wnt receptor signaling pathway	0.2	>=0.20	0.22	>=0.20	0.05	>=0.20
MP:0002085	abnormal embryonic tissue morphology	0.21	>=0.20	0.22	>=0.20	0.05	>=0.20
ENSG00000017427	IGF1 PPI subnetwork	0.03	>=0.20	0.23	>=0.20	0.05	>=0.20
MP:0005294	abnormal heart ventricle morphology	0.18	>=0.20	0.24	>=0.20	0.05	>=0.20
ENSG00000135547	HEY2 PPI subnetwork	0.12	>=0.20	0.26	>=0.20	0.05	>=0.20
MP:0000897	abnormal midbrain morphology	0.08	>=0.20	0.27	>=0.20	0.05	>=0.20
MP:0000520	absent kidney	0.18	>=0.20	0.33	>=0.20	0.05	>=0.20
ENSG00000108518	PFN1 PPI subnetwork	0.07	>=0.20	0.36	>=0.20	0.05	>=0.20
GO:0072073	kidney epithelium development	0.1	>=0.20	0.36	>=0.20	0.05	>=0.20
MP:0010701	fusion of atlas and odontoid process	0.27	>=0.20	0.4	>=0.20	0.05	>=0.20
KEGG_GLYCINE_SERINE_AND_THREONINE_METABOLISM	KEGG_GLYCINE_SERINE_AND_THREONINE_METABOLISM	0.04	>=0.20	0.01	>=0.20	0.06	>=0.20
GO:0051184	cofactor transporter activity	0.02	>=0.20	0.02	>=0.20	0.06	>=0.20
GO:0001890	placenta development	0.09	>=0.20	0.02	>=0.20	0.06	>=0.20
ENSG00000173889	PHC3 PPI subnetwork	0.14	>=0.20	0.02	>=0.20	0.06	>=0.20
ENSG00000106125	FAM188B PPI subnetwork	0.21	>=0.20	0.02	>=0.20	0.06	>=0.20
ENSG00000204523	ENSG00000204523 PPI subnetwork	0.04	>=0.20	0.03	>=0.20	0.06	>=0.20
ENSG00000164919	COX6C PPI subnetwork	0.06	>=0.20	0.03	>=0.20	0.06	>=0.20
GO:0033002	muscle cell proliferation	0.06	>=0.20	0.03	>=0.20	0.06	>=0.20
REACTOME_INFLUENZA_VIRAL_RNA_TRANSCRIPTION_AND_REPLICATION	REACTOME_INFLUENZA_VIRAL_RNA_TRANSCRIPTION_AND_REPLICATION	0.07	>=0.20	0.03	>=0.20	0.06	>=0.20
ENSG00000198569	SLC34A3 PPI subnetwork	0.02	>=0.20	0.04	>=0.20	0.06	>=0.20
GO:0003705	RNA polymerase II distal enhancer sequence-specific DNA binding transcription factor activity	0.05	>=0.20	0.04	>=0.20	0.06	>=0.20
GO:0016591	DNA-directed RNA polymerase II, holoenzyme	0.05	>=0.20	0.04	>=0.20	0.06	>=0.20
REACTOME_ASSOCIATION_OF_LICENSING_FACTORS_WITH_THE_PRE:REPLICATIVE_COMPLEX	REACTOME_ASSOCIATION_OF_LICENSING_FACTORS_WITH_THE_PRE:REPLICATIVE_COMPLEX	0.05	>=0.20	0.04	>=0.20	0.06	>=0.20
MP:0003645	increased pancreatic beta cell number	0.06	>=0.20	0.04	>=0.20	0.06	>=0.20
KEGG_MATURITY_ONSET_DIABETES_OF_THE_YOUNG	KEGG_MATURITY_ONSET_DIABETES_OF_THE_YOUNG	0.07	>=0.20	0.04	>=0.20	0.06	>=0.20
ENSG00000121858	TNFSF10 PPI subnetwork	0.09	>=0.20	0.04	>=0.20	0.06	>=0.20
ENSG00000155959	VBP1 PPI subnetwork	0.09	>=0.20	0.04	>=0.20	0.06	>=0.20
GO:0023019	signal transduction involved in regulation of gene expression	0.09	>=0.20	0.04	>=0.20	0.06	>=0.20
GO:0080135	regulation of cellular response to stress	0.09	>=0.20	0.04	>=0.20	0.06	>=0.20
REACTOME_MRNA_3:END_PROCESSING	REACTOME_MRNA_3:END_PROCESSING	0.1	>=0.20	0.04	>=0.20	0.06	>=0.20
REACTOME_POST:ELONGATION_PROCESSING_OF_INTRON:CONTAINING_PRE:MRNA	REACTOME_POST:ELONGATION_PROCESSING_OF_INTRON:CONTAINING_PRE:MRNA	0.1	>=0.20	0.04	>=0.20	0.06	>=0.20
ENSG00000154429	C1orf96 PPI subnetwork	0.02	>=0.20	0.05	>=0.20	0.06	>=0.20
ENSG00000168610	STAT3 PPI subnetwork	0.04	>=0.20	0.05	>=0.20	0.06	>=0.20
MP:0001282	short vibrissae	0.08	>=0.20	0.05	>=0.20	0.06	>=0.20
MP:0005104	abnormal tarsal bone morphology	0.14	>=0.20	0.05	>=0.20	0.06	>=0.20
REACTOME_MITOCHONDRIAL_TRNA_AMINOACYLATION	REACTOME_MITOCHONDRIAL_TRNA_AMINOACYLATION	0.02	>=0.20	0.06	>=0.20	0.06	>=0.20
ENSG00000122034	GTF3A PPI subnetwork	0.05	>=0.20	0.06	>=0.20	0.06	>=0.20
GO:0004435	phosphatidylinositol phospholipase C activity	0.07	>=0.20	0.06	>=0.20	0.06	>=0.20
ENSG00000105371	ICAM4 PPI subnetwork	0.1	>=0.20	0.06	>=0.20	0.06	>=0.20
ENSG00000182195	LDOC1 PPI subnetwork	0.12	>=0.20	0.06	>=0.20	0.06	>=0.20
MP:0004875	increased mean systemic arterial blood pressure	0.12	>=0.20	0.06	>=0.20	0.06	>=0.20
GO:0034505	tooth mineralization	0.14	>=0.20	0.06	>=0.20	0.06	>=0.20
MP:0000820	abnormal choroid plexus morphology	0.16	>=0.20	0.06	>=0.20	0.06	>=0.20
MP:0001730	embryonic growth arrest	0.03	>=0.20	0.07	>=0.20	0.06	>=0.20
ENSG00000127445	PIN1 PPI subnetwork	0.05	>=0.20	0.07	>=0.20	0.06	>=0.20
REACTOME_REGULATION_OF_GENE_EXPRESSION_IN_BETA_CELLS	REACTOME_REGULATION_OF_GENE_EXPRESSION_IN_BETA_CELLS	0.08	>=0.20	0.07	>=0.20	0.06	>=0.20
ENSG00000160007	ARHGAP35 PPI subnetwork	0.12	>=0.20	0.07	>=0.20	0.06	>=0.20
ENSG00000183395	PMCH PPI subnetwork	0.17	>=0.20	0.07	>=0.20	0.06	>=0.20
GO:0010576	metalloenzyme regulator activity	0.07	>=0.20	0.08	>=0.20	0.06	>=0.20
ENSG00000086102	NFX1 PPI subnetwork	0.08	>=0.20	0.08	>=0.20	0.06	>=0.20
ENSG00000160255	ITGB2 PPI subnetwork	0.08	>=0.20	0.08	>=0.20	0.06	>=0.20
GO:0022010	central nervous system myelination	0.13	>=0.20	0.08	>=0.20	0.06	>=0.20
GO:0032291	axon ensheathment in central nervous system	0.13	>=0.20	0.08	>=0.20	0.06	>=0.20
MP:0002836	abnormal chorion morphology	0.16	>=0.20	0.08	>=0.20	0.06	>=0.20
ENSG00000044524	EPHA3 PPI subnetwork	0.17	>=0.20	0.08	>=0.20	0.06	>=0.20
ENSG00000165934	CPSF2 PPI subnetwork	0.04	>=0.20	0.09	>=0.20	0.06	>=0.20
ENSG00000119203	CPSF3 PPI subnetwork	0.06	>=0.20	0.09	>=0.20	0.06	>=0.20
GO:0021527	spinal cord association neuron differentiation	0.06	>=0.20	0.09	>=0.20	0.06	>=0.20
ENSG00000115875	SRSF7 PPI subnetwork	0.08	>=0.20	0.09	>=0.20	0.06	>=0.20
ENSG00000204220	PFDN6 PPI subnetwork	0.15	>=0.20	0.09	>=0.20	0.06	>=0.20
ENSG00000206211	ENSG00000206211 PPI subnetwork	0.15	>=0.20	0.09	>=0.20	0.06	>=0.20
ENSG00000206283	PFDN6 PPI subnetwork	0.15	>=0.20	0.09	>=0.20	0.06	>=0.20
GO:0021513	spinal cord dorsal/ventral patterning	0.18	>=0.20	0.09	>=0.20	0.06	>=0.20
ENSG00000122565	CBX3 PPI subnetwork	0.02	>=0.20	0.1	>=0.20	0.06	>=0.20
GO:0008135	translation factor activity, nucleic acid binding	0.05	>=0.20	0.1	>=0.20	0.06	>=0.20
REACTOME_CHOLESTEROL_BIOSYNTHESIS	REACTOME_CHOLESTEROL_BIOSYNTHESIS	0.05	>=0.20	0.1	>=0.20	0.06	>=0.20
ENSG00000204086	RPA4 PPI subnetwork	0.06	>=0.20	0.1	>=0.20	0.06	>=0.20
ENSG00000101665	SMAD7 PPI subnetwork	0.11	>=0.20	0.1	>=0.20	0.06	>=0.20
ENSG00000164362	TERT PPI subnetwork	0.15	>=0.20	0.1	>=0.20	0.06	>=0.20
GO:0021511	spinal cord patterning	0.19	>=0.20	0.1	>=0.20	0.06	>=0.20
ENSG00000108296	CWC25 PPI subnetwork	0.05	>=0.20	0.11	>=0.20	0.06	>=0.20
GO:0060590	ATPase regulator activity	0.05	>=0.20	0.11	>=0.20	0.06	>=0.20
MP:0004754	abnormal kidney collecting duct morphology	0.14	>=0.20	0.11	>=0.20	0.06	>=0.20
MP:0008540	abnormal cerebrum morphology	0.08	>=0.20	0.12	>=0.20	0.06	>=0.20
GO:0060325	face morphogenesis	0.14	>=0.20	0.12	>=0.20	0.06	>=0.20
MP:0001539	decreased caudal vertebrae number	0.07	>=0.20	0.13	>=0.20	0.06	>=0.20
MP:0010402	ventricular septal defect	0.11	>=0.20	0.13	>=0.20	0.06	>=0.20
ENSG00000125352	RNF113A PPI subnetwork	0.12	>=0.20	0.13	>=0.20	0.06	>=0.20
ENSG00000033800	PIAS1 PPI subnetwork	0.23	>=0.20	0.13	>=0.20	0.06	>=0.20
MP:0005192	increased motor neuron number	0.00105	>=0.20	0.14	>=0.20	0.06	>=0.20
MP:0000061	fragile skeleton	0.02	>=0.20	0.14	>=0.20	0.06	>=0.20
GO:0010608	posttranscriptional regulation of gene expression	0.08	>=0.20	0.14	>=0.20	0.06	>=0.20
MP:0009642	abnormal blood homeostasis	0.08	>=0.20	0.14	>=0.20	0.06	>=0.20
GO:0030282	bone mineralization	0.09	>=0.20	0.14	>=0.20	0.06	>=0.20
MP:0004787	abnormal dorsal aorta morphology	0.11	>=0.20	0.14	>=0.20	0.06	>=0.20
ENSG00000115966	ATF2 PPI subnetwork	0.16	>=0.20	0.14	>=0.20	0.06	>=0.20
ENSG00000142949	PTPRF PPI subnetwork	0.02	>=0.20	0.15	>=0.20	0.06	>=0.20
ENSG00000082516	GEMIN5 PPI subnetwork	0.11	>=0.20	0.15	>=0.20	0.06	>=0.20
GO:0010001	glial cell differentiation	0.08	>=0.20	0.16	>=0.20	0.06	>=0.20
GO:0004065	arylsulfatase activity	0.15	>=0.20	0.17	>=0.20	0.06	>=0.20
ENSG00000143256	PFDN2 PPI subnetwork	0.06	>=0.20	0.18	>=0.20	0.06	>=0.20
ENSG00000184486	POU3F2 PPI subnetwork	0.09	>=0.20	0.18	>=0.20	0.06	>=0.20
ENSG00000157557	ETS2 PPI subnetwork	0.12	>=0.20	0.18	>=0.20	0.06	>=0.20
GO:0003156	regulation of organ formation	0.19	>=0.20	0.18	>=0.20	0.06	>=0.20
MP:0005358	abnormal incisor morphology	0.2	>=0.20	0.18	>=0.20	0.06	>=0.20
ENSG00000121152	NCAPH PPI subnetwork	0.05	>=0.20	0.2	>=0.20	0.06	>=0.20
MP:0006065	abnormal heart position or orientation	0.07	>=0.20	0.2	>=0.20	0.06	>=0.20
GO:0030878	thyroid gland development	0.18	>=0.20	0.2	>=0.20	0.06	>=0.20
GO:0019827	stem cell maintenance	0.11	>=0.20	0.21	>=0.20	0.06	>=0.20
MP:0000141	abnormal vertebral body morphology	0.15	>=0.20	0.21	>=0.20	0.06	>=0.20
GO:0030159	receptor signaling complex scaffold activity	0.17	>=0.20	0.21	>=0.20	0.06	>=0.20
GO:0021984	adenohypophysis development	0.08	>=0.20	0.22	>=0.20	0.06	>=0.20
GO:0019838	growth factor binding	0.09	>=0.20	0.22	>=0.20	0.06	>=0.20
MP:0000781	decreased corpus callosum size	0.09	>=0.20	0.22	>=0.20	0.06	>=0.20
MP:0001322	abnormal iris morphology	0.09	>=0.20	0.22	>=0.20	0.06	>=0.20
GO:0015370	solute:sodium symporter activity	0.1	>=0.20	0.22	>=0.20	0.06	>=0.20
ENSG00000105894	PTN PPI subnetwork	0.15	>=0.20	0.23	>=0.20	0.06	>=0.20
ENSG00000136574	GATA4 PPI subnetwork	0.17	>=0.20	0.23	>=0.20	0.06	>=0.20
ENSG00000073614	KDM5A PPI subnetwork	0.09	>=0.20	0.25	>=0.20	0.06	>=0.20
ENSG00000100393	EP300 PPI subnetwork	0.1	>=0.20	0.25	>=0.20	0.06	>=0.20
GO:0021872	forebrain generation of neurons	0.1	>=0.20	0.25	>=0.20	0.06	>=0.20
GO:0072078	nephron tubule morphogenesis	0.11	>=0.20	0.25	>=0.20	0.06	>=0.20
REACTOME_INCRETIN_SYNTHESIS_SECRETION_AND_INACTIVATION	REACTOME_INCRETIN_SYNTHESIS_SECRETION_AND_INACTIVATION	0.16	>=0.20	0.25	>=0.20	0.06	>=0.20
MP:0004592	small mandible	0.18	>=0.20	0.27	>=0.20	0.06	>=0.20
GO:0048593	camera-type eye morphogenesis	0.11	>=0.20	0.28	>=0.20	0.06	>=0.20
ENSG00000101144	BMP7 PPI subnetwork	0.13	>=0.20	0.28	>=0.20	0.06	>=0.20
MP:0002855	abnormal cochlear ganglion morphology	0.14	>=0.20	0.29	>=0.20	0.06	>=0.20
MP:0006009	abnormal neuronal migration	0.12	>=0.20	0.3	>=0.20	0.06	>=0.20
MP:0011386	increased metanephric mesenchyme apoptosis	0.15	>=0.20	0.35	>=0.20	0.06	>=0.20
GO:0003006	developmental process involved in reproduction	0.17	>=0.20	0.35	>=0.20	0.06	>=0.20
GO:0060688	regulation of morphogenesis of a branching structure	0.21	>=0.20	0.35	>=0.20	0.06	>=0.20
MP:0004936	impaired branching involved in ureteric bud morphogenesis	0.25	>=0.20	0.35	>=0.20	0.06	>=0.20
GO:0000982	RNA polymerase II core promoter proximal region sequence-specific DNA binding transcription factor activity	0.14	>=0.20	0.38	>=0.20	0.06	>=0.20
ENSG00000126351	THRA PPI subnetwork	0.1	>=0.20	0.39	>=0.20	0.06	>=0.20
GO:0002027	regulation of heart rate	0.17	>=0.20	0.51	>=0.20	0.06	>=0.20
GO:0009914	hormone transport	0.12	>=0.20	0.55	>=0.20	0.06	>=0.20
GO:0060711	labyrinthine layer development	0.08	>=0.20	0.00417	>=0.20	0.07	>=0.20
KEGG_BIOSYNTHESIS_OF_UNSATURATED_FATTY_ACIDS	KEGG_BIOSYNTHESIS_OF_UNSATURATED_FATTY_ACIDS	0.05	>=0.20	0.00516	>=0.20	0.07	>=0.20
MP:0003222	increased cardiomyocyte apoptosis	0.00334	>=0.20	0.01	>=0.20	0.07	>=0.20
GO:0009067	aspartate family amino acid biosynthetic process	0.04	>=0.20	0.02	>=0.20	0.07	>=0.20
ENSG00000100811	YY1 PPI subnetwork	0.13	>=0.20	0.02	>=0.20	0.07	>=0.20
GO:0009113	purine base biosynthetic process	0.06	>=0.20	0.03	>=0.20	0.07	>=0.20
MP:0001722	pale yolk sac	0.09	>=0.20	0.03	>=0.20	0.07	>=0.20
GO:0016853	isomerase activity	0.02	>=0.20	0.04	>=0.20	0.07	>=0.20
MP:0009339	decreased splenocyte number	0.04	>=0.20	0.04	>=0.20	0.07	>=0.20
MP:0005319	abnormal enzyme/ coenzyme level	0.06	>=0.20	0.04	>=0.20	0.07	>=0.20
REACTOME_RNA_POLYMERASE_II_TRANSCRIPTION	REACTOME_RNA_POLYMERASE_II_TRANSCRIPTION	0.09	>=0.20	0.04	>=0.20	0.07	>=0.20
MP:0009643	abnormal urine homeostasis	0.1	>=0.20	0.04	>=0.20	0.07	>=0.20
GO:0043679	axon terminus	0.12	>=0.20	0.04	>=0.20	0.07	>=0.20
GO:0006520	cellular amino acid metabolic process	0.06	>=0.20	0.05	>=0.20	0.07	>=0.20
GO:0046112	nucleobase biosynthetic process	0.07	>=0.20	0.05	>=0.20	0.07	>=0.20
GO:0003158	endothelium development	0.08	>=0.20	0.05	>=0.20	0.07	>=0.20
GO:0045446	endothelial cell differentiation	0.08	>=0.20	0.05	>=0.20	0.07	>=0.20
GO:0042158	lipoprotein biosynthetic process	0.05	>=0.20	0.06	>=0.20	0.07	>=0.20
ENSG00000164742	ADCY1 PPI subnetwork	0.06	>=0.20	0.06	>=0.20	0.07	>=0.20
REACTOME_CDC6_ASSOCIATION_WITH_THE_ORCORIGIN_COMPLEX	REACTOME_CDC6_ASSOCIATION_WITH_THE_ORCORIGIN_COMPLEX	0.06	>=0.20	0.06	>=0.20	0.07	>=0.20
ENSG00000103496	STX4 PPI subnetwork	0.07	>=0.20	0.06	>=0.20	0.07	>=0.20
ENSG00000130255	RPL36 PPI subnetwork	0.08	>=0.20	0.06	>=0.20	0.07	>=0.20
ENSG00000137818	RPLP1 PPI subnetwork	0.08	>=0.20	0.06	>=0.20	0.07	>=0.20
ENSG00000124614	RPS10 PPI subnetwork	0.1	>=0.20	0.06	>=0.20	0.07	>=0.20
REACTOME_EUKARYOTIC_TRANSLATION_ELONGATION	REACTOME_EUKARYOTIC_TRANSLATION_ELONGATION	0.12	>=0.20	0.06	>=0.20	0.07	>=0.20
REACTOME_G2M_CHECKPOINTS	REACTOME_G2M_CHECKPOINTS	0.12	>=0.20	0.06	>=0.20	0.07	>=0.20
GO:0006505	GPI anchor metabolic process	0.04	>=0.20	0.07	>=0.20	0.07	>=0.20
ENSG00000143466	IKBKE PPI subnetwork	0.06	>=0.20	0.07	>=0.20	0.07	>=0.20
GO:2000116	regulation of cysteine-type endopeptidase activity	0.06	>=0.20	0.07	>=0.20	0.07	>=0.20
ENSG00000122180	MYOG PPI subnetwork	0.07	>=0.20	0.07	>=0.20	0.07	>=0.20
ENSG00000115085	ZAP70 PPI subnetwork	0.09	>=0.20	0.07	>=0.20	0.07	>=0.20
ENSG00000109475	RPL34 PPI subnetwork	0.11	>=0.20	0.07	>=0.20	0.07	>=0.20
GO:0009791	post-embryonic development	0.11	>=0.20	0.07	>=0.20	0.07	>=0.20
MP:0002894	abnormal otolith morphology	0.12	>=0.20	0.07	>=0.20	0.07	>=0.20
GO:0000030	mannosyltransferase activity	0.05	>=0.20	0.08	>=0.20	0.07	>=0.20
GO:0015248	sterol transporter activity	0.06	>=0.20	0.08	>=0.20	0.07	>=0.20
GO:0009309	amine biosynthetic process	0.07	>=0.20	0.08	>=0.20	0.07	>=0.20
MP:0001566	hyperphosphatemia	0.14	>=0.20	0.08	>=0.20	0.07	>=0.20
GO:0042157	lipoprotein metabolic process	0.07	>=0.20	0.09	>=0.20	0.07	>=0.20
GO:0032269	negative regulation of cellular protein metabolic process	0.13	>=0.20	0.09	>=0.20	0.07	>=0.20
ENSG00000197971	MBP PPI subnetwork	0.14	>=0.20	0.09	>=0.20	0.07	>=0.20
ENSG00000215902	ENSG00000215902 PPI subnetwork	0.05	>=0.20	0.1	>=0.20	0.07	>=0.20
ENSG00000105323	HNRNPUL1 PPI subnetwork	0.07	>=0.20	0.1	>=0.20	0.07	>=0.20
ENSG00000133216	EPHB2 PPI subnetwork	0.07	>=0.20	0.1	>=0.20	0.07	>=0.20
ENSG00000126698	DNAJC8 PPI subnetwork	0.1	>=0.20	0.1	>=0.20	0.07	>=0.20
ENSG00000074181	NOTCH3 PPI subnetwork	0.13	>=0.20	0.1	>=0.20	0.07	>=0.20
ENSG00000126602	TRAP1 PPI subnetwork	0.05	>=0.20	0.11	>=0.20	0.07	>=0.20
ENSG00000106305	AIMP2 PPI subnetwork	0.08	>=0.20	0.11	>=0.20	0.07	>=0.20
ENSG00000111786	SRSF9 PPI subnetwork	0.08	>=0.20	0.11	>=0.20	0.07	>=0.20
ENSG00000116350	SRSF4 PPI subnetwork	0.08	>=0.20	0.11	>=0.20	0.07	>=0.20
ENSG00000126945	HNRNPH2 PPI subnetwork	0.08	>=0.20	0.11	>=0.20	0.07	>=0.20
REACTOME_MRNA_SPLICING	REACTOME_MRNA_SPLICING	0.1	>=0.20	0.11	>=0.20	0.07	>=0.20
REACTOME_MRNA_SPLICING_:_MAJOR_PATHWAY	REACTOME_MRNA_SPLICING_:_MAJOR_PATHWAY	0.1	>=0.20	0.11	>=0.20	0.07	>=0.20
ENSG00000089280	FUS PPI subnetwork	0.07	>=0.20	0.12	>=0.20	0.07	>=0.20
GO:0030176	integral to endoplasmic reticulum membrane	0.07	>=0.20	0.12	>=0.20	0.07	>=0.20
ENSG00000171560	FGA PPI subnetwork	0.1	>=0.20	0.12	>=0.20	0.07	>=0.20
MP:0000955	abnormal spinal cord morphology	0.12	>=0.20	0.12	>=0.20	0.07	>=0.20
MP:0001314	corneal opacity	0.17	>=0.20	0.12	>=0.20	0.07	>=0.20
ENSG00000071894	CPSF1 PPI subnetwork	0.1	>=0.20	0.13	>=0.20	0.07	>=0.20
ENSG00000125870	SNRPB2 PPI subnetwork	0.1	>=0.20	0.13	>=0.20	0.07	>=0.20
ENSG00000005961	ITGA2B PPI subnetwork	0.11	>=0.20	0.13	>=0.20	0.07	>=0.20
ENSG00000105705	SUGP1 PPI subnetwork	0.11	>=0.20	0.13	>=0.20	0.07	>=0.20
ENSG00000156976	EIF4A2 PPI subnetwork	0.11	>=0.20	0.13	>=0.20	0.07	>=0.20
GO:0004089	carbonate dehydratase activity	0.13	>=0.20	0.13	>=0.20	0.07	>=0.20
REACTOME_NRIF_SIGNALS_CELL_DEATH_FROM_THE_NUCLEUS	REACTOME_NRIF_SIGNALS_CELL_DEATH_FROM_THE_NUCLEUS	0.13	>=0.20	0.14	>=0.20	0.07	>=0.20
ENSG00000156711	MAPK13 PPI subnetwork	0.17	>=0.20	0.14	>=0.20	0.07	>=0.20
REACTOME_SIGNALING_BY_NOTCH	REACTOME_SIGNALING_BY_NOTCH	0.11	>=0.20	0.15	>=0.20	0.07	>=0.20
GO:0021871	forebrain regionalization	0.17	>=0.20	0.15	>=0.20	0.07	>=0.20
ENSG00000184588	PDE4B PPI subnetwork	0.1	>=0.20	0.16	>=0.20	0.07	>=0.20
MP:0006007	abnormal basal ganglion morphology	0.11	>=0.20	0.16	>=0.20	0.07	>=0.20
MP:0000443	abnormal snout morphology	0.12	>=0.20	0.16	>=0.20	0.07	>=0.20
GO:0001569	patterning of blood vessels	0.05	>=0.20	0.17	>=0.20	0.07	>=0.20
GO:0046165	alcohol biosynthetic process	0.05	>=0.20	0.17	>=0.20	0.07	>=0.20
GO:2000736	regulation of stem cell differentiation	0.11	>=0.20	0.17	>=0.20	0.07	>=0.20
ENSG00000107554	DNMBP PPI subnetwork	0.16	>=0.20	0.17	>=0.20	0.07	>=0.20
ENSG00000140262	TCF12 PPI subnetwork	0.06	>=0.20	0.18	>=0.20	0.07	>=0.20
MP:0000163	abnormal cartilage morphology	0.2	>=0.20	0.18	>=0.20	0.07	>=0.20
GO:0042692	muscle cell differentiation	0.11	>=0.20	0.19	>=0.20	0.07	>=0.20
GO:0000988	protein binding transcription factor activity	0.17	>=0.20	0.19	>=0.20	0.07	>=0.20
GO:0061061	muscle structure development	0.17	>=0.20	0.19	>=0.20	0.07	>=0.20
GO:0042063	gliogenesis	0.1	>=0.20	0.2	>=0.20	0.07	>=0.20
ENSG00000061676	NCKAP1 PPI subnetwork	0.15	>=0.20	0.2	>=0.20	0.07	>=0.20
ENSG00000150093	ITGB1 PPI subnetwork	0.15	>=0.20	0.2	>=0.20	0.07	>=0.20
GO:0003714	transcription corepressor activity	0.22	>=0.20	0.2	>=0.20	0.07	>=0.20
GO:0016918	retinal binding	0.29	>=0.20	0.2	>=0.20	0.07	>=0.20
GO:2000177	regulation of neural precursor cell proliferation	0.16	>=0.20	0.21	>=0.20	0.07	>=0.20
GO:0060541	respiratory system development	0.17	>=0.20	0.21	>=0.20	0.07	>=0.20
GO:0002088	lens development in camera-type eye	0.2	>=0.20	0.21	>=0.20	0.07	>=0.20
GO:0005501	retinoid binding	0.28	>=0.20	0.21	>=0.20	0.07	>=0.20
GO:0001823	mesonephros development	0.22	>=0.20	0.22	>=0.20	0.07	>=0.20
GO:0090263	positive regulation of canonical Wnt receptor signaling pathway	0.26	>=0.20	0.22	>=0.20	0.07	>=0.20
ENSG00000092531	SNAP23 PPI subnetwork	0.04	>=0.20	0.23	>=0.20	0.07	>=0.20
GO:0048864	stem cell development	0.15	>=0.20	0.23	>=0.20	0.07	>=0.20
MP:0000435	shortened head	0.16	>=0.20	0.24	>=0.20	0.07	>=0.20
GO:0050954	sensory perception of mechanical stimulus	0.2	>=0.20	0.24	>=0.20	0.07	>=0.20
ENSG00000116106	EPHA4 PPI subnetwork	0.03	>=0.20	0.31	>=0.20	0.07	>=0.20
GO:0048608	reproductive structure development	0.22	>=0.20	0.31	>=0.20	0.07	>=0.20
GO:0061333	renal tubule morphogenesis	0.09	>=0.20	0.33	>=0.20	0.07	>=0.20
MP:0001325	abnormal retina morphology	0.18	>=0.20	0.33	>=0.20	0.07	>=0.20
GO:2000027	regulation of organ morphogenesis	0.19	>=0.20	0.33	>=0.20	0.07	>=0.20
GO:0016337	cell-cell adhesion	0.21	>=0.20	0.33	>=0.20	0.07	>=0.20
GO:0033627	cell adhesion mediated by integrin	0.11	>=0.20	0.38	>=0.20	0.07	>=0.20
GO:0072080	nephron tubule development	0.09	>=0.20	0.42	>=0.20	0.07	>=0.20
GO:0030900	forebrain development	0.16	>=0.20	0.5	>=0.20	0.07	>=0.20
GO:0043204	perikaryon	0.03	>=0.20	0.02	>=0.20	0.08	>=0.20
ENSG00000004897	CDC27 PPI subnetwork	0.04	>=0.20	0.02	>=0.20	0.08	>=0.20
ENSG00000109072	SEBOX PPI subnetwork	0.03	>=0.20	0.03	>=0.20	0.08	>=0.20
ENSG00000099622	CIRBP PPI subnetwork	0.05	>=0.20	0.03	>=0.20	0.08	>=0.20
MP:0001129	impaired ovarian folliculogenesis	0.21	>=0.20	0.03	>=0.20	0.08	>=0.20
ENSG00000136942	RPL35 PPI subnetwork	0.07	>=0.20	0.04	>=0.20	0.08	>=0.20
ENSG00000159023	EPB41 PPI subnetwork	0.07	>=0.20	0.04	>=0.20	0.08	>=0.20
ENSG00000188536	HBA2 PPI subnetwork	0.07	>=0.20	0.04	>=0.20	0.08	>=0.20
ENSG00000206172	HBA1 PPI subnetwork	0.07	>=0.20	0.04	>=0.20	0.08	>=0.20
ENSG00000172943	PHF8 PPI subnetwork	0.05	>=0.20	0.05	>=0.20	0.08	>=0.20
ENSG00000145414	NAF1 PPI subnetwork	0.08	>=0.20	0.05	>=0.20	0.08	>=0.20
ENSG00000176534	ENSG00000176534 PPI subnetwork	0.09	>=0.20	0.05	>=0.20	0.08	>=0.20
ENSG00000196681	ENSG00000196681 PPI subnetwork	0.09	>=0.20	0.05	>=0.20	0.08	>=0.20
ENSG00000198637	ENSG00000198637 PPI subnetwork	0.09	>=0.20	0.05	>=0.20	0.08	>=0.20
ENSG00000128829	EIF2AK4 PPI subnetwork	0.13	>=0.20	0.05	>=0.20	0.08	>=0.20
ENSG00000106617	PRKAG2 PPI subnetwork	0.03	>=0.20	0.06	>=0.20	0.08	>=0.20
ENSG00000163737	PF4 PPI subnetwork	0.03	>=0.20	0.06	>=0.20	0.08	>=0.20
ENSG00000198802	ENSG00000198802 PPI subnetwork	0.06	>=0.20	0.06	>=0.20	0.08	>=0.20
GO:0016831	carboxy-lyase activity	0.08	>=0.20	0.06	>=0.20	0.08	>=0.20
GO:0044106	cellular amine metabolic process	0.08	>=0.20	0.06	>=0.20	0.08	>=0.20
ENSG00000140986	RPL3L PPI subnetwork	0.09	>=0.20	0.06	>=0.20	0.08	>=0.20
ENSG00000147869	CER1 PPI subnetwork	0.26	>=0.20	0.06	>=0.20	0.08	>=0.20
REACTOME_EUKARYOTIC_TRANSLATION_TERMINATION	REACTOME_EUKARYOTIC_TRANSLATION_TERMINATION	0.11	>=0.20	0.07	>=0.20	0.08	>=0.20
ENSG00000171094	ALK PPI subnetwork	0.13	>=0.20	0.07	>=0.20	0.08	>=0.20
GO:0048037	cofactor binding	0.06	>=0.20	0.08	>=0.20	0.08	>=0.20
GO:0006501	C-terminal protein lipidation	0.07	>=0.20	0.08	>=0.20	0.08	>=0.20
ENSG00000140350	ANP32A PPI subnetwork	0.09	>=0.20	0.08	>=0.20	0.08	>=0.20
GO:0000792	heterochromatin	0.17	>=0.20	0.08	>=0.20	0.08	>=0.20
ENSG00000166848	TERF2IP PPI subnetwork	0.05	>=0.20	0.09	>=0.20	0.08	>=0.20
ENSG00000177700	POLR2L PPI subnetwork	0.06	>=0.20	0.09	>=0.20	0.08	>=0.20
ENSG00000136931	NR5A1 PPI subnetwork	0.07	>=0.20	0.09	>=0.20	0.08	>=0.20
ENSG00000079246	XRCC5 PPI subnetwork	0.11	>=0.20	0.09	>=0.20	0.08	>=0.20
GO:0060038	cardiac muscle cell proliferation	0.18	>=0.20	0.09	>=0.20	0.08	>=0.20
MP:0005558	decreased creatinine clearance	0.04	>=0.20	0.1	>=0.20	0.08	>=0.20
GO:0006412	translation	0.08	>=0.20	0.1	>=0.20	0.08	>=0.20
ENSG00000144061	NPHP1 PPI subnetwork	0.12	>=0.20	0.1	>=0.20	0.08	>=0.20
ENSG00000169813	HNRNPF PPI subnetwork	0.05	>=0.20	0.11	>=0.20	0.08	>=0.20
ENSG00000101811	CSTF2 PPI subnetwork	0.07	>=0.20	0.11	>=0.20	0.08	>=0.20
ENSG00000125835	SNRPB PPI subnetwork	0.09	>=0.20	0.11	>=0.20	0.08	>=0.20
REACTOME_GLUCONEOGENESIS	REACTOME_GLUCONEOGENESIS	0.09	>=0.20	0.11	>=0.20	0.08	>=0.20
ENSG00000168002	POLR2G PPI subnetwork	0.11	>=0.20	0.11	>=0.20	0.08	>=0.20
ENSG00000101138	CSTF1 PPI subnetwork	0.12	>=0.20	0.11	>=0.20	0.08	>=0.20
ENSG00000104824	HNRNPL PPI subnetwork	0.12	>=0.20	0.11	>=0.20	0.08	>=0.20
ENSG00000123268	ATF1 PPI subnetwork	0.12	>=0.20	0.11	>=0.20	0.08	>=0.20
GO:2000241	regulation of reproductive process	0.26	>=0.20	0.11	>=0.20	0.08	>=0.20
ENSG00000162385	MAGOH PPI subnetwork	0.11	>=0.20	0.12	>=0.20	0.08	>=0.20
MP:0011110	partial preweaning lethality	0.13	>=0.20	0.12	>=0.20	0.08	>=0.20
MP:0002856	abnormal vestibular ganglion morphology	0.15	>=0.20	0.12	>=0.20	0.08	>=0.20
ENSG00000112049	ENSG00000112049 PPI subnetwork	0.16	>=0.20	0.12	>=0.20	0.08	>=0.20
GO:0031625	ubiquitin protein ligase binding	0.08	>=0.20	0.13	>=0.20	0.08	>=0.20
ENSG00000170144	HNRNPA3 PPI subnetwork	0.09	>=0.20	0.13	>=0.20	0.08	>=0.20
GO:0031519	PcG protein complex	0.08	>=0.20	0.14	>=0.20	0.08	>=0.20
MP:0005627	increased circulating potassium level	0.15	>=0.20	0.14	>=0.20	0.08	>=0.20
ENSG00000104332	SFRP1 PPI subnetwork	0.26	>=0.20	0.14	>=0.20	0.08	>=0.20
ENSG00000106483	SFRP4 PPI subnetwork	0.26	>=0.20	0.14	>=0.20	0.08	>=0.20
ENSG00000120057	SFRP5 PPI subnetwork	0.26	>=0.20	0.14	>=0.20	0.08	>=0.20
ENSG00000156802	ATAD2 PPI subnetwork	0.08	>=0.20	0.15	>=0.20	0.08	>=0.20
ENSG00000174243	DDX23 PPI subnetwork	0.09	>=0.20	0.15	>=0.20	0.08	>=0.20
ENSG00000143368	SF3B4 PPI subnetwork	0.11	>=0.20	0.15	>=0.20	0.08	>=0.20
MP:0000091	short premaxilla	0.11	>=0.20	0.15	>=0.20	0.08	>=0.20
GO:0008250	oligosaccharyltransferase complex	0.12	>=0.20	0.15	>=0.20	0.08	>=0.20
ENSG00000100842	EFS PPI subnetwork	0.06	>=0.20	0.16	>=0.20	0.08	>=0.20
GO:0045687	positive regulation of glial cell differentiation	0.06	>=0.20	0.16	>=0.20	0.08	>=0.20
GO:0048701	embryonic cranial skeleton morphogenesis	0.24	>=0.20	0.16	>=0.20	0.08	>=0.20
ENSG00000101084	C20orf24 PPI subnetwork	0.08	>=0.20	0.17	>=0.20	0.08	>=0.20
ENSG00000161202	DVL3 PPI subnetwork	0.17	>=0.20	0.17	>=0.20	0.08	>=0.20
MP:0002109	abnormal limb morphology	0.17	>=0.20	0.17	>=0.20	0.08	>=0.20
MP:0005508	abnormal skeleton morphology	0.24	>=0.20	0.19	>=0.20	0.08	>=0.20
ENSG00000135387	CAPRIN1 PPI subnetwork	0.11	>=0.20	0.2	>=0.20	0.08	>=0.20
MP:0004261	abnormal embryonic neuroepithelium morphology	0.11	>=0.20	0.2	>=0.20	0.08	>=0.20
ENSG00000078579	FGF20 PPI subnetwork	0.05	>=0.20	0.21	>=0.20	0.08	>=0.20
MP:0006055	abnormal vascular endothelial cell morphology	0.1	>=0.20	0.21	>=0.20	0.08	>=0.20
ENSG00000169714	CNBP PPI subnetwork	0.07	>=0.20	0.22	>=0.20	0.08	>=0.20
GO:0019840	isoprenoid binding	0.29	>=0.20	0.22	>=0.20	0.08	>=0.20
GO:0072079	nephron tubule formation	0.12	>=0.20	0.23	>=0.20	0.08	>=0.20
MP:0000762	abnormal tongue morphology	0.2	>=0.20	0.23	>=0.20	0.08	>=0.20
ENSG00000002834	LASP1 PPI subnetwork	0.11	>=0.20	0.24	>=0.20	0.08	>=0.20
GO:0003382	epithelial cell morphogenesis	0.17	>=0.20	0.24	>=0.20	0.08	>=0.20
GO:0035567	non-canonical Wnt receptor signaling pathway	0.24	>=0.20	0.24	>=0.20	0.08	>=0.20
MP:0004066	abnormal primitive node morphology	0.11	>=0.20	0.25	>=0.20	0.08	>=0.20
GO:0045137	development of primary sexual characteristics	0.21	>=0.20	0.25	>=0.20	0.08	>=0.20
ENSG00000115170	ACVR1 PPI subnetwork	0.03	>=0.20	0.26	>=0.20	0.08	>=0.20
MP:0003886	abnormal embryonic epiblast morphology	0.12	>=0.20	0.26	>=0.20	0.08	>=0.20
MP:0002231	abnormal primitive streak morphology	0.13	>=0.20	0.26	>=0.20	0.08	>=0.20
ENSG00000123066	MED13L PPI subnetwork	0.11	>=0.20	0.28	>=0.20	0.08	>=0.20
MP:0008272	abnormal endochondral bone ossification	0.2	>=0.20	0.29	>=0.20	0.08	>=0.20
MP:0010103	small thoracic cage	0.2	>=0.20	0.29	>=0.20	0.08	>=0.20
ENSG00000154342	WNT3A PPI subnetwork	0.18	>=0.20	0.3	>=0.20	0.08	>=0.20
GO:0003281	ventricular septum development	0.21	>=0.20	0.3	>=0.20	0.08	>=0.20
GO:0030850	prostate gland development	0.27	>=0.20	0.31	>=0.20	0.08	>=0.20
GO:0019199	transmembrane receptor protein kinase activity	0.13	>=0.20	0.32	>=0.20	0.08	>=0.20
ENSG00000111424	VDR PPI subnetwork	0.18	>=0.20	0.32	>=0.20	0.08	>=0.20
GO:0007605	sensory perception of sound	0.24	>=0.20	0.33	>=0.20	0.08	>=0.20
MP:0001680	abnormal mesoderm development	0.15	>=0.20	0.34	>=0.20	0.08	>=0.20
MP:0009886	failure of palatal shelf elevation	0.3	>=0.20	0.34	>=0.20	0.08	>=0.20
GO:0000118	histone deacetylase complex	0.14	>=0.20	0.35	>=0.20	0.08	>=0.20
GO:0060560	developmental growth involved in morphogenesis	0.3	>=0.20	0.35	>=0.20	0.08	>=0.20
ENSG00000196975	ANXA4 PPI subnetwork	0.07	>=0.20	0.38	>=0.20	0.08	>=0.20
GO:0001942	hair follicle development	0.18	>=0.20	0.39	>=0.20	0.08	>=0.20
GO:0022404	molting cycle process	0.18	>=0.20	0.39	>=0.20	0.08	>=0.20
GO:0022405	hair cycle process	0.18	>=0.20	0.39	>=0.20	0.08	>=0.20
GO:0004702	receptor signaling protein serine/threonine kinase activity	0.13	>=0.20	0.41	>=0.20	0.08	>=0.20
GO:0007584	response to nutrient	0.21	>=0.20	0.42	>=0.20	0.08	>=0.20
GO:0050673	epithelial cell proliferation	0.23	>=0.20	0.43	>=0.20	0.08	>=0.20
ENSG00000183386	FHL3 PPI subnetwork	0.15	>=0.20	0.5	>=0.20	0.08	>=0.20
GO:0021772	olfactory bulb development	0.21	>=0.20	0.52	>=0.20	0.08	>=0.20
GO:0021988	olfactory lobe development	0.21	>=0.20	0.52	>=0.20	0.08	>=0.20
GO:0006790	sulfur compound metabolic process	0.04	>=0.20	0.00148	>=0.20	0.09	>=0.20
REACTOME_RNA_POLYMERASE_III_TRANSCRIPTION_INITIATION	REACTOME_RNA_POLYMERASE_III_TRANSCRIPTION_INITIATION	0.05	>=0.20	0.00513	>=0.20	0.09	>=0.20
GO:0001892	embryonic placenta development	0.13	>=0.20	0.00555	>=0.20	0.09	>=0.20
GO:0007088	regulation of mitosis	0.07	>=0.20	0.01	>=0.20	0.09	>=0.20
GO:0051783	regulation of nuclear division	0.07	>=0.20	0.01	>=0.20	0.09	>=0.20
ENSG00000137752	CASP1 PPI subnetwork	0.08	>=0.20	0.01	>=0.20	0.09	>=0.20
ENSG00000131100	ATP6V1E1 PPI subnetwork	0.12	>=0.20	0.04	>=0.20	0.09	>=0.20
ENSG00000135845	PIGC PPI subnetwork	0.08	>=0.20	0.05	>=0.20	0.09	>=0.20
ENSG00000145592	RPL37 PPI subnetwork	0.09	>=0.20	0.05	>=0.20	0.09	>=0.20
GO:0005884	actin filament	0.11	>=0.20	0.05	>=0.20	0.09	>=0.20
ENSG00000138448	ITGAV PPI subnetwork	0.05	>=0.20	0.06	>=0.20	0.09	>=0.20
GO:0005070	SH3/SH2 adaptor activity	0.1	>=0.20	0.06	>=0.20	0.09	>=0.20
MP:0002843	decreased systemic arterial blood pressure	0.12	>=0.20	0.06	>=0.20	0.09	>=0.20
REACTOME_FORMATION_OF_FIBRIN_CLOT_CLOTTING_CASCADE	REACTOME_FORMATION_OF_FIBRIN_CLOT_CLOTTING_CASCADE	0.04	>=0.20	0.07	>=0.20	0.09	>=0.20
ENSG00000102391	ENSG00000102391 PPI subnetwork	0.11	>=0.20	0.07	>=0.20	0.09	>=0.20
ENSG00000134597	RBMX2 PPI subnetwork	0.12	>=0.20	0.07	>=0.20	0.09	>=0.20
GO:0022626	cytosolic ribosome	0.12	>=0.20	0.07	>=0.20	0.09	>=0.20
REACTOME_PEPTIDE_CHAIN_ELONGATION	REACTOME_PEPTIDE_CHAIN_ELONGATION	0.13	>=0.20	0.07	>=0.20	0.09	>=0.20
ENSG00000186852	ENSG00000186852 PPI subnetwork	0.23	>=0.20	0.07	>=0.20	0.09	>=0.20
ENSG00000091140	DLD PPI subnetwork	0.08	>=0.20	0.08	>=0.20	0.09	>=0.20
ENSG00000101856	PGRMC1 PPI subnetwork	0.08	>=0.20	0.08	>=0.20	0.09	>=0.20
ENSG00000171858	RPS21 PPI subnetwork	0.1	>=0.20	0.08	>=0.20	0.09	>=0.20
KEGG_N_GLYCAN_BIOSYNTHESIS	KEGG_N_GLYCAN_BIOSYNTHESIS	0.1	>=0.20	0.08	>=0.20	0.09	>=0.20
ENSG00000148965	SAA4 PPI subnetwork	0.16	>=0.20	0.08	>=0.20	0.09	>=0.20
ENSG00000171557	FGG PPI subnetwork	0.1	>=0.20	0.09	>=0.20	0.09	>=0.20
ENSG00000082701	GSK3B PPI subnetwork	0.12	>=0.20	0.09	>=0.20	0.09	>=0.20
ENSG00000174227	PIGG PPI subnetwork	0.12	>=0.20	0.09	>=0.20	0.09	>=0.20
GO:0031018	endocrine pancreas development	0.13	>=0.20	0.09	>=0.20	0.09	>=0.20
ENSG00000204120	GIGYF2 PPI subnetwork	0.14	>=0.20	0.09	>=0.20	0.09	>=0.20
ENSG00000087903	RFX2 PPI subnetwork	0.23	>=0.20	0.09	>=0.20	0.09	>=0.20
ENSG00000116754	SRSF11 PPI subnetwork	0.08	>=0.20	0.1	>=0.20	0.09	>=0.20
GO:0003743	translation initiation factor activity	0.08	>=0.20	0.1	>=0.20	0.09	>=0.20
MP:0008533	abnormal anterior visceral endoderm morphology	0.08	>=0.20	0.1	>=0.20	0.09	>=0.20
MP:0000598	abnormal liver morphology	0.13	>=0.20	0.1	>=0.20	0.09	>=0.20
ENSG00000140939	NOL3 PPI subnetwork	0.22	>=0.20	0.11	>=0.20	0.09	>=0.20
MP:0004783	abnormal cardinal vein morphology	0.24	>=0.20	0.11	>=0.20	0.09	>=0.20
MP:0004703	abnormal vertebral column morphology	0.28	>=0.20	0.11	>=0.20	0.09	>=0.20
ENSG00000115128	ENSG00000115128 PPI subnetwork	0.12	>=0.20	0.12	>=0.20	0.09	>=0.20
ENSG00000118785	SPP1 PPI subnetwork	0.23	>=0.20	0.12	>=0.20	0.09	>=0.20
ENSG00000102145	GATA1 PPI subnetwork	0.09	>=0.20	0.13	>=0.20	0.09	>=0.20
ENSG00000182004	SNRPE PPI subnetwork	0.09	>=0.20	0.13	>=0.20	0.09	>=0.20
MP:0002633	persistent truncus arteriosis	0.22	>=0.20	0.13	>=0.20	0.09	>=0.20
GO:0000315	organellar large ribosomal subunit	0.07	>=0.20	0.14	>=0.20	0.09	>=0.20
GO:0005762	mitochondrial large ribosomal subunit	0.07	>=0.20	0.14	>=0.20	0.09	>=0.20
GO:0021903	rostrocaudal neural tube patterning	0.09	>=0.20	0.14	>=0.20	0.09	>=0.20
ENSG00000171346	KRT15 PPI subnetwork	0.05	>=0.20	0.15	>=0.20	0.09	>=0.20
KEGG_STEROID_BIOSYNTHESIS	KEGG_STEROID_BIOSYNTHESIS	0.07	>=0.20	0.15	>=0.20	0.09	>=0.20
GO:0000930	gamma-tubulin complex	0.09	>=0.20	0.15	>=0.20	0.09	>=0.20
ENSG00000168438	CDC40 PPI subnetwork	0.1	>=0.20	0.15	>=0.20	0.09	>=0.20
ENSG00000169976	SF3B5 PPI subnetwork	0.12	>=0.20	0.15	>=0.20	0.09	>=0.20
MP:0002113	abnormal skeleton development	0.2	>=0.20	0.15	>=0.20	0.09	>=0.20
ENSG00000114503	NCBP2 PPI subnetwork	0.08	>=0.20	0.16	>=0.20	0.09	>=0.20
ENSG00000182481	KPNA2 PPI subnetwork	0.07	>=0.20	0.17	>=0.20	0.09	>=0.20
ENSG00000215769	ENSG00000215769 PPI subnetwork	0.07	>=0.20	0.17	>=0.20	0.09	>=0.20
ENSG00000197905	TEAD4 PPI subnetwork	0.18	>=0.20	0.17	>=0.20	0.09	>=0.20
ENSG00000173530	TNFRSF10D PPI subnetwork	0.02	>=0.20	0.18	>=0.20	0.09	>=0.20
REACTOME_SYNTHESIS_OF_GLYCOSYLPHOSPHATIDYLINOSITOL_GPI	REACTOME_SYNTHESIS_OF_GLYCOSYLPHOSPHATIDYLINOSITOL_GPI	0.07	>=0.20	0.18	>=0.20	0.09	>=0.20
ENSG00000060688	SNRNP40 PPI subnetwork	0.12	>=0.20	0.18	>=0.20	0.09	>=0.20
MP:0005136	decreased growth hormone level	0.12	>=0.20	0.18	>=0.20	0.09	>=0.20
MP:0001953	respiratory failure	0.17	>=0.20	0.18	>=0.20	0.09	>=0.20
ENSG00000135930	EIF4E2 PPI subnetwork	0.2	>=0.20	0.18	>=0.20	0.09	>=0.20
MP:0004784	abnormal anterior cardinal vein morphology	0.21	>=0.20	0.19	>=0.20	0.09	>=0.20
GO:0043568	positive regulation of insulin-like growth factor receptor signaling pathway	0.09	>=0.20	0.2	>=0.20	0.09	>=0.20
MP:0000167	decreased chondrocyte cell number	0.22	>=0.20	0.2	>=0.20	0.09	>=0.20
KEGG_HISTIDINE_METABOLISM	KEGG_HISTIDINE_METABOLISM	0.1	>=0.20	0.21	>=0.20	0.09	>=0.20
KEGG_TGF_BETA_SIGNALING_PATHWAY	KEGG_TGF_BETA_SIGNALING_PATHWAY	0.15	>=0.20	0.21	>=0.20	0.09	>=0.20
MP:0000120	malocclusion	0.22	>=0.20	0.21	>=0.20	0.09	>=0.20
ENSG00000185591	SP1 PPI subnetwork	0.08	>=0.20	0.22	>=0.20	0.09	>=0.20
GO:0017053	transcriptional repressor complex	0.13	>=0.20	0.23	>=0.20	0.09	>=0.20
ENSG00000066044	ELAVL1 PPI subnetwork	0.14	>=0.20	0.24	>=0.20	0.09	>=0.20
GO:0072210	metanephric nephron development	0.2	>=0.20	0.25	>=0.20	0.09	>=0.20
ENSG00000108604	SMARCD2 PPI subnetwork	0.12	>=0.20	0.26	>=0.20	0.09	>=0.20
GO:0072077	renal vesicle morphogenesis	0.16	>=0.20	0.26	>=0.20	0.09	>=0.20
GO:0051098	regulation of binding	0.07	>=0.20	0.27	>=0.20	0.09	>=0.20
GO:0001076	RNA polymerase II transcription factor binding transcription factor activity	0.18	>=0.20	0.27	>=0.20	0.09	>=0.20
GO:0002089	lens morphogenesis in camera-type eye	0.08	>=0.20	0.3	>=0.20	0.09	>=0.20
ENSG00000160285	LSS PPI subnetwork	0.08	>=0.20	0.32	>=0.20	0.09	>=0.20
GO:0060411	cardiac septum morphogenesis	0.19	>=0.20	0.32	>=0.20	0.09	>=0.20
MP:0006108	abnormal hindbrain development	0.11	>=0.20	0.33	>=0.20	0.09	>=0.20
MP:0002135	abnormal kidney morphology	0.21	>=0.20	0.33	>=0.20	0.09	>=0.20
MP:0000063	decreased bone mineral density	0.24	>=0.20	0.34	>=0.20	0.09	>=0.20
ENSG00000143771	CNIH4 PPI subnetwork	0.1	>=0.20	0.38	>=0.20	0.09	>=0.20
GO:0008285	negative regulation of cell proliferation	0.26	>=0.20	0.38	>=0.20	0.09	>=0.20
GO:0042303	molting cycle	0.18	>=0.20	0.42	>=0.20	0.09	>=0.20
GO:0042633	hair cycle	0.18	>=0.20	0.42	>=0.20	0.09	>=0.20
GO:0090102	cochlea development	0.18	>=0.20	0.42	>=0.20	0.09	>=0.20
GO:0001657	ureteric bud development	0.27	>=0.20	0.43	>=0.20	0.09	>=0.20
ENSG00000135363	LMO2 PPI subnetwork	0.1	>=0.20	0.45	>=0.20	0.09	>=0.20
REACTOME_CDO_IN_MYOGENESIS	REACTOME_CDO_IN_MYOGENESIS	0.16	>=0.20	0.66	>=0.20	0.09	>=0.20
REACTOME_MYOGENESIS	REACTOME_MYOGENESIS	0.16	>=0.20	0.66	>=0.20	0.09	>=0.20
GO:0010950	positive regulation of endopeptidase activity	0.09	>=0.20	0.01	>=0.20	0.1	>=0.20
GO:0015238	drug transmembrane transporter activity	0.1	>=0.20	0.02	>=0.20	0.1	>=0.20
ENSG00000009830	POMT2 PPI subnetwork	0.04	>=0.20	0.03	>=0.20	0.1	>=0.20
GO:0015924	mannosyl-oligosaccharide mannosidase activity	0.12	>=0.20	0.03	>=0.20	0.1	>=0.20
ENSG00000145216	FIP1L1 PPI subnetwork	0.03	>=0.20	0.04	>=0.20	0.1	>=0.20
ENSG00000184787	UBE2G2 PPI subnetwork	0.05	>=0.20	0.04	>=0.20	0.1	>=0.20
ENSG00000212664	ENSG00000212664 PPI subnetwork	0.1	>=0.20	0.04	>=0.20	0.1	>=0.20
GO:0016597	amino acid binding	0.09	>=0.20	0.05	>=0.20	0.1	>=0.20
MP:0008076	abnormal CD4-positive T cell differentiation	0.17	>=0.20	0.05	>=0.20	0.1	>=0.20
MP:0002408	abnormal double-positive T cell morphology	0.09	>=0.20	0.06	>=0.20	0.1	>=0.20
MP:0008212	absent mature B cells	0.14	>=0.20	0.06	>=0.20	0.1	>=0.20
GO:0008565	protein transporter activity	0.06	>=0.20	0.07	>=0.20	0.1	>=0.20
ENSG00000115685	PPP1R7 PPI subnetwork	0.02	>=0.20	0.08	>=0.20	0.1	>=0.20
ENSG00000115091	ACTR3 PPI subnetwork	0.03	>=0.20	0.08	>=0.20	0.1	>=0.20
GO:0006497	protein lipidation	0.07	>=0.20	0.08	>=0.20	0.1	>=0.20
GO:0018410	C-terminal protein amino acid modification	0.08	>=0.20	0.08	>=0.20	0.1	>=0.20
GO:0003143	embryonic heart tube morphogenesis	0.13	>=0.20	0.08	>=0.20	0.1	>=0.20
ENSG00000165632	TAF3 PPI subnetwork	0.15	>=0.20	0.08	>=0.20	0.1	>=0.20
GO:0032039	integrator complex	0.11	>=0.20	0.09	>=0.20	0.1	>=0.20
KEGG_ARGININE_AND_PROLINE_METABOLISM	KEGG_ARGININE_AND_PROLINE_METABOLISM	0.13	>=0.20	0.09	>=0.20	0.1	>=0.20
REACTOME_NONSENSE_MEDIATED_DECAY_INDEPENDENT_OF_THE_EXON_JUNCTION_COMPLEX	REACTOME_NONSENSE_MEDIATED_DECAY_INDEPENDENT_OF_THE_EXON_JUNCTION_COMPLEX	0.13	>=0.20	0.09	>=0.20	0.1	>=0.20
KEGG_SELENOAMINO_ACID_METABOLISM	KEGG_SELENOAMINO_ACID_METABOLISM	0.15	>=0.20	0.09	>=0.20	0.1	>=0.20
ENSG00000197958	RPL12 PPI subnetwork	0.09	>=0.20	0.11	>=0.20	0.1	>=0.20
REACTOME_FORMATION_OF_A_POOL_OF_FREE_40S_SUBUNITS	REACTOME_FORMATION_OF_A_POOL_OF_FREE_40S_SUBUNITS	0.15	>=0.20	0.11	>=0.20	0.1	>=0.20
ENSG00000115325	DOK1 PPI subnetwork	0.09	>=0.20	0.12	>=0.20	0.1	>=0.20
ENSG00000179348	GATA2 PPI subnetwork	0.09	>=0.20	0.12	>=0.20	0.1	>=0.20
ENSG00000005075	POLR2J PPI subnetwork	0.11	>=0.20	0.12	>=0.20	0.1	>=0.20
MP:0001823	thymus hypoplasia	0.11	>=0.20	0.12	>=0.20	0.1	>=0.20
MP:0001786	skin edema	0.16	>=0.20	0.12	>=0.20	0.1	>=0.20
ENSG00000132703	APCS PPI subnetwork	0.17	>=0.20	0.12	>=0.20	0.1	>=0.20
MP:0001751	increased circulating luteinizing hormone level	0.2	>=0.20	0.12	>=0.20	0.1	>=0.20
GO:0017127	cholesterol transporter activity	0.1	>=0.20	0.13	>=0.20	0.1	>=0.20
KEGG_HEDGEHOG_SIGNALING_PATHWAY	KEGG_HEDGEHOG_SIGNALING_PATHWAY	0.21	>=0.20	0.13	>=0.20	0.1	>=0.20
ENSG00000174177	CTU2 PPI subnetwork	0.05	>=0.20	0.14	>=0.20	0.1	>=0.20
ENSG00000172409	CLP1 PPI subnetwork	0.12	>=0.20	0.14	>=0.20	0.1	>=0.20
ENSG00000133026	MYH10 PPI subnetwork	0.07	>=0.20	0.15	>=0.20	0.1	>=0.20
ENSG00000171681	ATF7IP PPI subnetwork	0.22	>=0.20	0.15	>=0.20	0.1	>=0.20
MP:0000706	small thymus	0.29	>=0.20	0.15	>=0.20	0.1	>=0.20
ENSG00000130203	APOE PPI subnetwork	0.09	>=0.20	0.16	>=0.20	0.1	>=0.20
ENSG00000143799	PARP1 PPI subnetwork	0.13	>=0.20	0.16	>=0.20	0.1	>=0.20
ENSG00000121653	MAPK8IP1 PPI subnetwork	0.16	>=0.20	0.16	>=0.20	0.1	>=0.20
MP:0002816	colitis	0.17	>=0.20	0.16	>=0.20	0.1	>=0.20
ENSG00000079462	PAFAH1B3 PPI subnetwork	0.13	>=0.20	0.17	>=0.20	0.1	>=0.20
GO:0017148	negative regulation of translation	0.2	>=0.20	0.17	>=0.20	0.1	>=0.20
ENSG00000204301	NOTCH4 PPI subnetwork	0.24	>=0.20	0.17	>=0.20	0.1	>=0.20
MP:0002826	tonic seizures	0.27	>=0.20	0.17	>=0.20	0.1	>=0.20
ENSG00000188763	FZD9 PPI subnetwork	0.3	>=0.20	0.17	>=0.20	0.1	>=0.20
ENSG00000127947	PTPN12 PPI subnetwork	0.09	>=0.20	0.18	>=0.20	0.1	>=0.20
GO:0034364	high-density lipoprotein particle	0.12	>=0.20	0.18	>=0.20	0.1	>=0.20
ENSG00000104290	FZD3 PPI subnetwork	0.28	>=0.20	0.18	>=0.20	0.1	>=0.20
ENSG00000143977	SNRPG PPI subnetwork	0.11	>=0.20	0.19	>=0.20	0.1	>=0.20
REACTOME_POST:TRANSLATIONAL_PROTEIN_MODIFICATION	REACTOME_POST:TRANSLATIONAL_PROTEIN_MODIFICATION	0.11	>=0.20	0.19	>=0.20	0.1	>=0.20
MP:0004255	abnormal spongiotrophoblast layer morphology	0.22	>=0.20	0.19	>=0.20	0.1	>=0.20
REACTOME_GAP_JUNCTION_ASSEMBLY	REACTOME_GAP_JUNCTION_ASSEMBLY	0.33	>=0.20	0.19	>=0.20	0.1	>=0.20
KEGG_PROTEIN_EXPORT	KEGG_PROTEIN_EXPORT	0.08	>=0.20	0.2	>=0.20	0.1	>=0.20
GO:0030917	midbrain-hindbrain boundary development	0.12	>=0.20	0.2	>=0.20	0.1	>=0.20
MP:0003270	intestinal obstruction	0.2	>=0.20	0.2	>=0.20	0.1	>=0.20
MP:0000125	absent incisors	0.18	>=0.20	0.21	>=0.20	0.1	>=0.20
MP:0002727	decreased circulating insulin level	0.11	>=0.20	0.23	>=0.20	0.1	>=0.20
GO:0001840	neural plate development	0.16	>=0.20	0.23	>=0.20	0.1	>=0.20
MP:0004351	short humerus	0.34	>=0.20	0.23	>=0.20	0.1	>=0.20
GO:0021895	cerebral cortex neuron differentiation	0.14	>=0.20	0.25	>=0.20	0.1	>=0.20
MP:0001732	postnatal growth retardation	0.19	>=0.20	0.26	>=0.20	0.1	>=0.20
GO:0072087	renal vesicle development	0.18	>=0.20	0.27	>=0.20	0.1	>=0.20
MP:0003105	abnormal heart atrium morphology	0.17	>=0.20	0.29	>=0.20	0.1	>=0.20
MP:0001633	poor circulation	0.18	>=0.20	0.29	>=0.20	0.1	>=0.20
REACTOME_DIABETES_PATHWAYS	REACTOME_DIABETES_PATHWAYS	0.07	>=0.20	0.3	>=0.20	0.1	>=0.20
GO:0060076	excitatory synapse	0.2	>=0.20	0.3	>=0.20	0.1	>=0.20
MP:0002199	abnormal brain commissure morphology	0.23	>=0.20	0.31	>=0.20	0.1	>=0.20
GO:0003338	metanephros morphogenesis	0.22	>=0.20	0.36	>=0.20	0.1	>=0.20
ENSG00000198104	OR2T6 PPI subnetwork	0.16	>=0.20	0.37	>=0.20	0.1	>=0.20
GO:0008589	regulation of smoothened signaling pathway	0.26	>=0.20	0.39	>=0.20	0.1	>=0.20
ENSG00000145431	PDGFC PPI subnetwork	0.09	>=0.20	0.49	>=0.20	0.1	>=0.20
ENSG00000170962	PDGFD PPI subnetwork	0.09	>=0.20	0.49	>=0.20	0.1	>=0.20
GO:0007628	adult walking behavior	0.1	>=0.20	0.49	>=0.20	0.1	>=0.20
MP:0003924	herniated diaphragm	0.23	>=0.20	0.57	>=0.20	0.1	>=0.20
GO:0021889	olfactory bulb interneuron differentiation	0.27	>=0.20	0.6	>=0.20	0.1	>=0.20
GO:0060174	limb bud formation	0.25	>=0.20	0.72	>=0.20	0.1	>=0.20
ENSG00000137462	TLR2 PPI subnetwork	0.11	>=0.20	0.00529	>=0.20	0.11	>=0.20
MP:0002718	abnormal inner cell mass morphology	0.06	>=0.20	0.05	>=0.20	0.11	>=0.20
GO:0051119	sugar transmembrane transporter activity	0.17	>=0.20	0.05	>=0.20	0.11	>=0.20
ENSG00000129282	MRM1 PPI subnetwork	0.03	>=0.20	0.06	>=0.20	0.11	>=0.20
MP:0002551	abnormal blood coagulation	0.06	>=0.20	0.06	>=0.20	0.11	>=0.20
MP:0005215	abnormal pancreatic islet morphology	0.08	>=0.20	0.06	>=0.20	0.11	>=0.20
ENSG00000105640	RPL18A PPI subnetwork	0.09	>=0.20	0.06	>=0.20	0.11	>=0.20
ENSG00000197756	RPL37A PPI subnetwork	0.09	>=0.20	0.06	>=0.20	0.11	>=0.20
REACTOME_MICRORNA_MIRNA_BIOGENESIS	REACTOME_MICRORNA_MIRNA_BIOGENESIS	0.1	>=0.20	0.06	>=0.20	0.11	>=0.20
REACTOME_REGULATORY_RNA_PATHWAYS	REACTOME_REGULATORY_RNA_PATHWAYS	0.1	>=0.20	0.06	>=0.20	0.11	>=0.20
ENSG00000143398	PIP5K1A PPI subnetwork	0.09	>=0.20	0.07	>=0.20	0.11	>=0.20
ENSG00000163882	POLR2H PPI subnetwork	0.09	>=0.20	0.07	>=0.20	0.11	>=0.20
GO:0001947	heart looping	0.12	>=0.20	0.07	>=0.20	0.11	>=0.20
GO:0061371	determination of heart left/right asymmetry	0.12	>=0.20	0.07	>=0.20	0.11	>=0.20
ENSG00000171444	MCC PPI subnetwork	0.06	>=0.20	0.08	>=0.20	0.11	>=0.20
REACTOME_TRNA_AMINOACYLATION	REACTOME_TRNA_AMINOACYLATION	0.07	>=0.20	0.08	>=0.20	0.11	>=0.20
GO:0051428	peptide hormone receptor binding	0.08	>=0.20	0.1	>=0.20	0.11	>=0.20
ENSG00000171634	BPTF PPI subnetwork	0.09	>=0.20	0.1	>=0.20	0.11	>=0.20
GO:0009749	response to glucose stimulus	0.09	>=0.20	0.1	>=0.20	0.11	>=0.20
MP:0006317	decreased urine sodium level	0.09	>=0.20	0.1	>=0.20	0.11	>=0.20
GO:0006575	cellular modified amino acid metabolic process	0.11	>=0.20	0.1	>=0.20	0.11	>=0.20
REACTOME_ACTIVATION_OF_ATR_IN_RESPONSE_TO_REPLICATION_STRESS	REACTOME_ACTIVATION_OF_ATR_IN_RESPONSE_TO_REPLICATION_STRESS	0.16	>=0.20	0.1	>=0.20	0.11	>=0.20
GO:0005200	structural constituent of cytoskeleton	0.14	>=0.20	0.11	>=0.20	0.11	>=0.20
ENSG00000106123	EPHB6 PPI subnetwork	0.19	>=0.20	0.11	>=0.20	0.11	>=0.20
ENSG00000120688	WBP4 PPI subnetwork	0.07	>=0.20	0.12	>=0.20	0.11	>=0.20
ENSG00000060339	CCAR1 PPI subnetwork	0.12	>=0.20	0.12	>=0.20	0.11	>=0.20
ENSG00000112306	RPS12 PPI subnetwork	0.15	>=0.20	0.12	>=0.20	0.11	>=0.20
REACTOME_CAP:DEPENDENT_TRANSLATION_INITIATION	REACTOME_CAP:DEPENDENT_TRANSLATION_INITIATION	0.15	>=0.20	0.12	>=0.20	0.11	>=0.20
REACTOME_EUKARYOTIC_TRANSLATION_INITIATION	REACTOME_EUKARYOTIC_TRANSLATION_INITIATION	0.15	>=0.20	0.12	>=0.20	0.11	>=0.20
ENSG00000189369	GSPT2 PPI subnetwork	0.17	>=0.20	0.12	>=0.20	0.11	>=0.20
MP:0000284	double outlet heart right ventricle	0.17	>=0.20	0.12	>=0.20	0.11	>=0.20
ENSG00000103275	UBE2I PPI subnetwork	0.22	>=0.20	0.12	>=0.20	0.11	>=0.20
ENSG00000184009	ACTG1 PPI subnetwork	0.05	>=0.20	0.13	>=0.20	0.11	>=0.20
ENSG00000100138	NHP2L1 PPI subnetwork	0.08	>=0.20	0.13	>=0.20	0.11	>=0.20
ENSG00000099817	POLR2E PPI subnetwork	0.11	>=0.20	0.13	>=0.20	0.11	>=0.20
ENSG00000047315	POLR2B PPI subnetwork	0.12	>=0.20	0.13	>=0.20	0.11	>=0.20
ENSG00000182872	RBM10 PPI subnetwork	0.14	>=0.20	0.13	>=0.20	0.11	>=0.20
ENSG00000130066	SAT1 PPI subnetwork	0.22	>=0.20	0.13	>=0.20	0.11	>=0.20
GO:0014855	striated muscle cell proliferation	0.22	>=0.20	0.13	>=0.20	0.11	>=0.20
ENSG00000106571	GLI3 PPI subnetwork	0.08	>=0.20	0.14	>=0.20	0.11	>=0.20
ENSG00000154556	SORBS2 PPI subnetwork	0.08	>=0.20	0.14	>=0.20	0.11	>=0.20
GO:0051402	neuron apoptotic process	0.18	>=0.20	0.14	>=0.20	0.11	>=0.20
ENSG00000113916	BCL6 PPI subnetwork	0.22	>=0.20	0.14	>=0.20	0.11	>=0.20
MP:0000854	abnormal cerebellum development	0.28	>=0.20	0.14	>=0.20	0.11	>=0.20
ENSG00000106105	GARS PPI subnetwork	0.08	>=0.20	0.15	>=0.20	0.11	>=0.20
GO:0051015	actin filament binding	0.14	>=0.20	0.15	>=0.20	0.11	>=0.20
MP:0000757	herniated abdominal wall	0.15	>=0.20	0.16	>=0.20	0.11	>=0.20
ENSG00000163251	FZD5 PPI subnetwork	0.32	>=0.20	0.16	>=0.20	0.11	>=0.20
ENSG00000175550	DRAP1 PPI subnetwork	0.13	>=0.20	0.17	>=0.20	0.11	>=0.20
GO:0031214	biomineral tissue development	0.17	>=0.20	0.17	>=0.20	0.11	>=0.20
MP:0002765	short fibula	0.29	>=0.20	0.17	>=0.20	0.11	>=0.20
ENSG00000088035	ALG6 PPI subnetwork	0.07	>=0.20	0.18	>=0.20	0.11	>=0.20
ENSG00000131876	SNRPA1 PPI subnetwork	0.12	>=0.20	0.18	>=0.20	0.11	>=0.20
ENSG00000125743	SNRPD2 PPI subnetwork	0.13	>=0.20	0.18	>=0.20	0.11	>=0.20
GO:0072283	metanephric renal vesicle morphogenesis	0.19	>=0.20	0.18	>=0.20	0.11	>=0.20
MP:0002823	abnormal rib development	0.26	>=0.20	0.18	>=0.20	0.11	>=0.20
ENSG00000180340	FZD2 PPI subnetwork	0.34	>=0.20	0.18	>=0.20	0.11	>=0.20
ENSG00000049759	NEDD4L PPI subnetwork	0.13	>=0.20	0.19	>=0.20	0.11	>=0.20
GO:0007422	peripheral nervous system development	0.18	>=0.20	0.19	>=0.20	0.11	>=0.20
ENSG00000003400	CASP10 PPI subnetwork	0.22	>=0.20	0.2	>=0.20	0.11	>=0.20
ENSG00000115524	SF3B1 PPI subnetwork	0.11	>=0.20	0.21	>=0.20	0.11	>=0.20
ENSG00000167193	CRK PPI subnetwork	0.32	>=0.20	0.22	>=0.20	0.11	>=0.20
GO:0006488	dolichol-linked oligosaccharide biosynthetic process	0.1	>=0.20	0.23	>=0.20	0.11	>=0.20
MP:0003087	absent allantois	0.1	>=0.20	0.23	>=0.20	0.11	>=0.20
MP:0001431	abnormal eating behavior	0.25	>=0.20	0.23	>=0.20	0.11	>=0.20
REACTOME_PYRUVATE_METABOLISM	REACTOME_PYRUVATE_METABOLISM	0.15	>=0.20	0.24	>=0.20	0.11	>=0.20
ENSG00000144028	SNRNP200 PPI subnetwork	0.08	>=0.20	0.25	>=0.20	0.11	>=0.20
GO:0048645	organ formation	0.26	>=0.20	0.25	>=0.20	0.11	>=0.20
ENSG00000105664	COMP PPI subnetwork	0.27	>=0.20	0.25	>=0.20	0.11	>=0.20
MP:0003120	abnormal tracheal cartilage morphology	0.3	>=0.20	0.25	>=0.20	0.11	>=0.20
MP:0003606	kidney failure	0.08	>=0.20	0.26	>=0.20	0.11	>=0.20
MP:0000841	abnormal hindbrain morphology	0.19	>=0.20	0.26	>=0.20	0.11	>=0.20
ENSG00000069399	BCL3 PPI subnetwork	0.11	>=0.20	0.27	>=0.20	0.11	>=0.20
ENSG00000090470	PDCD7 PPI subnetwork	0.12	>=0.20	0.27	>=0.20	0.11	>=0.20
ENSG00000077943	ITGA8 PPI subnetwork	0.21	>=0.20	0.28	>=0.20	0.11	>=0.20
MP:0000774	decreased brain size	0.27	>=0.20	0.28	>=0.20	0.11	>=0.20
ENSG00000143079	CTTNBP2NL PPI subnetwork	0.08	>=0.20	0.29	>=0.20	0.11	>=0.20
ENSG00000162889	MAPKAPK2 PPI subnetwork	0.1	>=0.20	0.29	>=0.20	0.11	>=0.20
ENSG00000164171	ITGA2 PPI subnetwork	0.1	>=0.20	0.3	>=0.20	0.11	>=0.20
ENSG00000118985	ELL2 PPI subnetwork	0.16	>=0.20	0.3	>=0.20	0.11	>=0.20
MP:0001386	abnormal maternal nurturing	0.31	>=0.20	0.3	>=0.20	0.11	>=0.20
MP:0001675	abnormal ectoderm development	0.13	>=0.20	0.31	>=0.20	0.11	>=0.20
MP:0003503	decreased activity of thyroid	0.16	>=0.20	0.32	>=0.20	0.11	>=0.20
GO:0019841	retinol binding	0.38	>=0.20	0.32	>=0.20	0.11	>=0.20
MP:0002650	abnormal ameloblast morphology	0.25	>=0.20	0.33	>=0.20	0.11	>=0.20
ENSG00000125868	DSTN PPI subnetwork	0.06	>=0.20	0.35	>=0.20	0.11	>=0.20
GO:0070161	anchoring junction	0.02	>=0.20	0.37	>=0.20	0.11	>=0.20
ENSG00000140284	SLC27A2 PPI subnetwork	0.05	>=0.20	0.37	>=0.20	0.11	>=0.20
MP:0005157	holoprosencephaly	0.25	>=0.20	0.38	>=0.20	0.11	>=0.20
MP:0004678	split xiphoid process	0.28	>=0.20	0.39	>=0.20	0.11	>=0.20
GO:0005912	adherens junction	0.1	>=0.20	0.41	>=0.20	0.11	>=0.20
GO:0048557	embryonic digestive tract morphogenesis	0.34	>=0.20	0.46	>=0.20	0.11	>=0.20
GO:0061326	renal tubule development	0.13	>=0.20	0.47	>=0.20	0.11	>=0.20
ENSG00000112685	EXOC2 PPI subnetwork	0.11	>=0.20	0.5	>=0.20	0.11	>=0.20
MP:0004509	abnormal pelvic girdle bone morphology	0.35	>=0.20	0.53	>=0.20	0.11	>=0.20
MP:0002102	abnormal ear morphology	0.21	>=0.20	0.56	>=0.20	0.11	>=0.20
GO:0021954	central nervous system neuron development	0.17	>=0.20	0.57	>=0.20	0.11	>=0.20
GO:0046879	hormone secretion	0.17	>=0.20	0.62	>=0.20	0.11	>=0.20
GO:0048029	monosaccharide binding	0.06	>=0.20	0.00818	>=0.20	0.12	>=0.20
GO:0009086	methionine biosynthetic process	0.11	>=0.20	0.02	>=0.20	0.12	>=0.20
ENSG00000176986	SEC24C PPI subnetwork	0.05	>=0.20	0.03	>=0.20	0.12	>=0.20
REACTOME_PURINE_METABOLISM	REACTOME_PURINE_METABOLISM	0.06	>=0.20	0.03	>=0.20	0.12	>=0.20
GO:0016289	CoA hydrolase activity	0.07	>=0.20	0.03	>=0.20	0.12	>=0.20
MP:0003205	testicular atrophy	0.08	>=0.20	0.03	>=0.20	0.12	>=0.20
REACTOME_FATTY_ACYL:COA_BIOSYNTHESIS	REACTOME_FATTY_ACYL:COA_BIOSYNTHESIS	0.06	>=0.20	0.04	>=0.20	0.12	>=0.20
MP:0008332	decreased lactotroph cell number	0.1	>=0.20	0.05	>=0.20	0.12	>=0.20
MP:0009549	decreased platelet aggregation	0.1	>=0.20	0.05	>=0.20	0.12	>=0.20
MP:0008214	increased immature B cell number	0.09	>=0.20	0.06	>=0.20	0.12	>=0.20
ENSG00000076641	PAG1 PPI subnetwork	0.11	>=0.20	0.06	>=0.20	0.12	>=0.20
GO:0001570	vasculogenesis	0.17	>=0.20	0.06	>=0.20	0.12	>=0.20
GO:0007610	behavior	0.09	>=0.20	0.07	>=0.20	0.12	>=0.20
ENSG00000092330	TINF2 PPI subnetwork	0.06	>=0.20	0.08	>=0.20	0.12	>=0.20
GO:0043281	regulation of cysteine-type endopeptidase activity involved in apoptotic process	0.1	>=0.20	0.08	>=0.20	0.12	>=0.20
GO:0016408	C-acyltransferase activity	0.09	>=0.20	0.09	>=0.20	0.12	>=0.20
REACTOME_GENERATION_OF_SECOND_MESSENGER_MOLECULES	REACTOME_GENERATION_OF_SECOND_MESSENGER_MOLECULES	0.12	>=0.20	0.09	>=0.20	0.12	>=0.20
MP:0003447	decreased tumor growth/size	0.13	>=0.20	0.09	>=0.20	0.12	>=0.20
ENSG00000136938	ANP32B PPI subnetwork	0.1	>=0.20	0.1	>=0.20	0.12	>=0.20
GO:0004812	aminoacyl-tRNA ligase activity	0.1	>=0.20	0.1	>=0.20	0.12	>=0.20
GO:0016875	ligase activity, forming carbon-oxygen bonds	0.1	>=0.20	0.1	>=0.20	0.12	>=0.20
GO:0016876	ligase activity, forming aminoacyl-tRNA and related compounds	0.1	>=0.20	0.1	>=0.20	0.12	>=0.20
GO:0035591	signaling adaptor activity	0.14	>=0.20	0.1	>=0.20	0.12	>=0.20
REACTOME_VIRAL_MRNA_TRANSLATION	REACTOME_VIRAL_MRNA_TRANSLATION	0.14	>=0.20	0.1	>=0.20	0.12	>=0.20
ENSG00000104814	MAP4K1 PPI subnetwork	0.2	>=0.20	0.1	>=0.20	0.12	>=0.20
ENSG00000068438	FTSJ1 PPI subnetwork	0.08	>=0.20	0.11	>=0.20	0.12	>=0.20
MP:0001685	abnormal endoderm development	0.09	>=0.20	0.11	>=0.20	0.12	>=0.20
REACTOME_ASPARAGINE_N:LINKED_GLYCOSYLATION	REACTOME_ASPARAGINE_N:LINKED_GLYCOSYLATION	0.13	>=0.20	0.13	>=0.20	0.12	>=0.20
REACTOME_INTEGRIN_CELL_SURFACE_INTERACTIONS	REACTOME_INTEGRIN_CELL_SURFACE_INTERACTIONS	0.13	>=0.20	0.13	>=0.20	0.12	>=0.20
ENSG00000181222	POLR2A PPI subnetwork	0.11	>=0.20	0.14	>=0.20	0.12	>=0.20
ENSG00000204388	HSPA1B PPI subnetwork	0.13	>=0.20	0.15	>=0.20	0.12	>=0.20
ENSG00000204389	HSPA1A PPI subnetwork	0.13	>=0.20	0.15	>=0.20	0.12	>=0.20
ENSG00000212860	ENSG00000212860 PPI subnetwork	0.13	>=0.20	0.15	>=0.20	0.12	>=0.20
ENSG00000212866	HSPA1B PPI subnetwork	0.13	>=0.20	0.15	>=0.20	0.12	>=0.20
ENSG00000215292	ENSG00000215292 PPI subnetwork	0.13	>=0.20	0.15	>=0.20	0.12	>=0.20
GO:0051248	negative regulation of protein metabolic process	0.21	>=0.20	0.15	>=0.20	0.12	>=0.20
GO:0016614	oxidoreductase activity, acting on CH-OH group of donors	0.06	>=0.20	0.16	>=0.20	0.12	>=0.20
ENSG00000104408	EIF3E PPI subnetwork	0.13	>=0.20	0.16	>=0.20	0.12	>=0.20
ENSG00000137285	TUBB2B PPI subnetwork	0.08	>=0.20	0.17	>=0.20	0.12	>=0.20
ENSG00000187840	EIF4EBP1 PPI subnetwork	0.1	>=0.20	0.17	>=0.20	0.12	>=0.20
MP:0000291	enlarged pericardium	0.11	>=0.20	0.17	>=0.20	0.12	>=0.20
ENSG00000149532	CPSF7 PPI subnetwork	0.14	>=0.20	0.17	>=0.20	0.12	>=0.20
ENSG00000115414	FN1 PPI subnetwork	0.22	>=0.20	0.17	>=0.20	0.12	>=0.20
MP:0003339	decreased pancreatic beta cell number	0.19	>=0.20	0.18	>=0.20	0.12	>=0.20
ENSG00000105610	KLF1 PPI subnetwork	0.11	>=0.20	0.19	>=0.20	0.12	>=0.20
ENSG00000101966	XIAP PPI subnetwork	0.16	>=0.20	0.19	>=0.20	0.12	>=0.20
GO:0070997	neuron death	0.19	>=0.20	0.19	>=0.20	0.12	>=0.20
GO:0021782	glial cell development	0.15	>=0.20	0.2	>=0.20	0.12	>=0.20
KEGG_REGULATION_OF_ACTIN_CYTOSKELETON	KEGG_REGULATION_OF_ACTIN_CYTOSKELETON	0.18	>=0.20	0.2	>=0.20	0.12	>=0.20
MP:0001415	increased exploration in new environment	0.2	>=0.20	0.2	>=0.20	0.12	>=0.20
ENSG00000163631	ALB PPI subnetwork	0.17	>=0.20	0.21	>=0.20	0.12	>=0.20
ENSG00000215328	HSPA1A PPI subnetwork	0.12	>=0.20	0.22	>=0.20	0.12	>=0.20
ENSG00000169242	EFNA1 PPI subnetwork	0.31	>=0.20	0.22	>=0.20	0.12	>=0.20
ENSG00000095794	CREM PPI subnetwork	0.1	>=0.20	0.23	>=0.20	0.12	>=0.20
GO:0005326	neurotransmitter transporter activity	0.13	>=0.20	0.23	>=0.20	0.12	>=0.20
GO:0006417	regulation of translation	0.15	>=0.20	0.23	>=0.20	0.12	>=0.20
KEGG_BASAL_CELL_CARCINOMA	KEGG_BASAL_CELL_CARCINOMA	0.35	>=0.20	0.23	>=0.20	0.12	>=0.20
ENSG00000197263	OR8D2 PPI subnetwork	0.26	>=0.20	0.24	>=0.20	0.12	>=0.20
GO:0019212	phosphatase inhibitor activity	0.16	>=0.20	0.25	>=0.20	0.12	>=0.20
ENSG00000133116	KL PPI subnetwork	0.24	>=0.20	0.25	>=0.20	0.12	>=0.20
GO:0000228	nuclear chromosome	0.14	>=0.20	0.26	>=0.20	0.12	>=0.20
ENSG00000168036	CTNNB1 PPI subnetwork	0.2	>=0.20	0.26	>=0.20	0.12	>=0.20
MP:0002752	abnormal somatic nervous system morphology	0.22	>=0.20	0.26	>=0.20	0.12	>=0.20
GO:0051146	striated muscle cell differentiation	0.11	>=0.20	0.27	>=0.20	0.12	>=0.20
GO:0000989	transcription factor binding transcription factor activity	0.22	>=0.20	0.27	>=0.20	0.12	>=0.20
MP:0001127	small ovary	0.15	>=0.20	0.29	>=0.20	0.12	>=0.20
ENSG00000156273	BACH1 PPI subnetwork	0.22	>=0.20	0.29	>=0.20	0.12	>=0.20
ENSG00000137561	TTPA PPI subnetwork	0.15	>=0.20	0.3	>=0.20	0.12	>=0.20
REACTOME_SYNTHESIS_SECRETION_AND_DEACYLATION_OF_GHRELIN	REACTOME_SYNTHESIS_SECRETION_AND_DEACYLATION_OF_GHRELIN	0.21	>=0.20	0.3	>=0.20	0.12	>=0.20
MP:0003890	abnormal embryonic-extraembryonic boundary morphology	0.17	>=0.20	0.32	>=0.20	0.12	>=0.20
ENSG00000042429	MED17 PPI subnetwork	0.14	>=0.20	0.35	>=0.20	0.12	>=0.20
ENSG00000125845	BMP2 PPI subnetwork	0.22	>=0.20	0.35	>=0.20	0.12	>=0.20
ENSG00000129993	CBFA2T3 PPI subnetwork	0.11	>=0.20	0.36	>=0.20	0.12	>=0.20
ENSG00000163586	FABP1 PPI subnetwork	0.14	>=0.20	0.36	>=0.20	0.12	>=0.20
ENSG00000142252	GEMIN7 PPI subnetwork	0.19	>=0.20	0.36	>=0.20	0.12	>=0.20
GO:0042056	chemoattractant activity	0.19	>=0.20	0.37	>=0.20	0.12	>=0.20
GO:0016358	dendrite development	0.21	>=0.20	0.37	>=0.20	0.12	>=0.20
ENSG00000056678	ENSG00000056678 PPI subnetwork	0.21	>=0.20	0.4	>=0.20	0.12	>=0.20
ENSG00000204197	KIFC1 PPI subnetwork	0.21	>=0.20	0.4	>=0.20	0.12	>=0.20
MP:0004358	bowed tibia	0.25	>=0.20	0.4	>=0.20	0.12	>=0.20
GO:0060993	kidney morphogenesis	0.23	>=0.20	0.53	>=0.20	0.12	>=0.20
GO:0010817	regulation of hormone levels	0.16	>=0.20	0.55	>=0.20	0.12	>=0.20
GO:0031290	retinal ganglion cell axon guidance	0.24	>=0.20	0.71	>=0.20	0.12	>=0.20
MP:0011100	complete preweaning lethality	0.000138	>=0.20	0.0022	>=0.20	0.13	>=0.20
MP:0005264	glomerulosclerosis	0.01	>=0.20	0.00606	>=0.20	0.13	>=0.20
GO:0005849	mRNA cleavage factor complex	0.08	>=0.20	0.02	>=0.20	0.13	>=0.20
GO:0016746	transferase activity, transferring acyl groups	0.06	>=0.20	0.03	>=0.20	0.13	>=0.20
GO:0043524	negative regulation of neuron apoptotic process	0.1	>=0.20	0.04	>=0.20	0.13	>=0.20
MP:0011083	complete lethality at weaning	0.25	>=0.20	0.04	>=0.20	0.13	>=0.20
ENSG00000033011	ALG1 PPI subnetwork	0.3	>=0.20	0.04	>=0.20	0.13	>=0.20
GO:0048659	smooth muscle cell proliferation	0.06	>=0.20	0.05	>=0.20	0.13	>=0.20
ENSG00000198918	RPL39 PPI subnetwork	0.1	>=0.20	0.05	>=0.20	0.13	>=0.20
ENSG00000132604	TERF2 PPI subnetwork	0.03	>=0.20	0.06	>=0.20	0.13	>=0.20
ENSG00000160917	CPSF4 PPI subnetwork	0.13	>=0.20	0.06	>=0.20	0.13	>=0.20
MP:0005325	abnormal renal glomerulus morphology	0.21	>=0.20	0.06	>=0.20	0.13	>=0.20
GO:0015935	small ribosomal subunit	0.08	>=0.20	0.07	>=0.20	0.13	>=0.20
ENSG00000170522	ELOVL6 PPI subnetwork	0.3	>=0.20	0.07	>=0.20	0.13	>=0.20
ENSG00000086598	TMED2 PPI subnetwork	0.12	>=0.20	0.08	>=0.20	0.13	>=0.20
MP:0002774	small prostate gland	0.21	>=0.20	0.08	>=0.20	0.13	>=0.20
ENSG00000089009	RPL6 PPI subnetwork	0.07	>=0.20	0.09	>=0.20	0.13	>=0.20
ENSG00000157873	TNFRSF14 PPI subnetwork	0.14	>=0.20	0.09	>=0.20	0.13	>=0.20
GO:0016782	transferase activity, transferring sulfur-containing groups	0.14	>=0.20	0.09	>=0.20	0.13	>=0.20
REACTOME_N:GLYCAN_TRIMMING_IN_THE_ER_AND_CALNEXINCALRETICULIN_CYCLE	REACTOME_N:GLYCAN_TRIMMING_IN_THE_ER_AND_CALNEXINCALRETICULIN_CYCLE	0.12	>=0.20	0.1	>=0.20	0.13	>=0.20
ENSG00000014138	POLA2 PPI subnetwork	0.14	>=0.20	0.11	>=0.20	0.13	>=0.20
ENSG00000173848	NET1 PPI subnetwork	0.04	>=0.20	0.12	>=0.20	0.13	>=0.20
ENSG00000150768	DLAT PPI subnetwork	0.05	>=0.20	0.12	>=0.20	0.13	>=0.20
ENSG00000102241	HTATSF1 PPI subnetwork	0.1	>=0.20	0.12	>=0.20	0.13	>=0.20
ENSG00000100142	POLR2F PPI subnetwork	0.12	>=0.20	0.12	>=0.20	0.13	>=0.20
GO:0001772	immunological synapse	0.13	>=0.20	0.12	>=0.20	0.13	>=0.20
REACTOME_GPVI:MEDIATED_ACTIVATION_CASCADE	REACTOME_GPVI:MEDIATED_ACTIVATION_CASCADE	0.11	>=0.20	0.13	>=0.20	0.13	>=0.20
KEGG_RIBOSOME	KEGG_RIBOSOME	0.15	>=0.20	0.13	>=0.20	0.13	>=0.20
MP:0001634	internal hemorrhage	0.2	>=0.20	0.13	>=0.20	0.13	>=0.20
KEGG_PROPANOATE_METABOLISM	KEGG_PROPANOATE_METABOLISM	0.06	>=0.20	0.14	>=0.20	0.13	>=0.20
ENSG00000105369	CD79A PPI subnetwork	0.09	>=0.20	0.14	>=0.20	0.13	>=0.20
KEGG_COMPLEMENT_AND_COAGULATION_CASCADES	KEGG_COMPLEMENT_AND_COAGULATION_CASCADES	0.12	>=0.20	0.14	>=0.20	0.13	>=0.20
GO:0005665	DNA-directed RNA polymerase II, core complex	0.13	>=0.20	0.14	>=0.20	0.13	>=0.20
ENSG00000169249	ZRSR2 PPI subnetwork	0.14	>=0.20	0.14	>=0.20	0.13	>=0.20
REACTOME_GTP_HYDROLYSIS_AND_JOINING_OF_THE_60S_RIBOSOMAL_SUBUNIT	REACTOME_GTP_HYDROLYSIS_AND_JOINING_OF_THE_60S_RIBOSOMAL_SUBUNIT	0.19	>=0.20	0.14	>=0.20	0.13	>=0.20
ENSG00000168066	SF1 PPI subnetwork	0.11	>=0.20	0.15	>=0.20	0.13	>=0.20
ENSG00000163527	STT3B PPI subnetwork	0.15	>=0.20	0.15	>=0.20	0.13	>=0.20
ENSG00000181929	PRKAG1 PPI subnetwork	0.05	>=0.20	0.16	>=0.20	0.13	>=0.20
REACTOME_APOPTOTIC_CLEAVAGE_OF_CELL_ADHESION__PROTEINS	REACTOME_APOPTOTIC_CLEAVAGE_OF_CELL_ADHESION__PROTEINS	0.1	>=0.20	0.16	>=0.20	0.13	>=0.20
ENSG00000114784	EIF1B PPI subnetwork	0.12	>=0.20	0.16	>=0.20	0.13	>=0.20
MP:0009115	abnormal fat cell morphology	0.2	>=0.20	0.16	>=0.20	0.13	>=0.20
ENSG00000050748	MAPK9 PPI subnetwork	0.21	>=0.20	0.16	>=0.20	0.13	>=0.20
GO:0005839	proteasome core complex	0.27	>=0.20	0.16	>=0.20	0.13	>=0.20
GO:0001759	organ induction	0.28	>=0.20	0.16	>=0.20	0.13	>=0.20
ENSG00000130041	ENSG00000130041 PPI subnetwork	0.14	>=0.20	0.17	>=0.20	0.13	>=0.20
ENSG00000177954	RPS27 PPI subnetwork	0.14	>=0.20	0.17	>=0.20	0.13	>=0.20
ENSG00000100410	PHF5A PPI subnetwork	0.16	>=0.20	0.17	>=0.20	0.13	>=0.20
GO:0005212	structural constituent of eye lens	0.19	>=0.20	0.17	>=0.20	0.13	>=0.20
ENSG00000097007	ABL1 PPI subnetwork	0.22	>=0.20	0.19	>=0.20	0.13	>=0.20
GO:0090101	negative regulation of transmembrane receptor protein serine/threonine kinase signaling pathway	0.24	>=0.20	0.19	>=0.20	0.13	>=0.20
ENSG00000153147	SMARCA5 PPI subnetwork	0.13	>=0.20	0.2	>=0.20	0.13	>=0.20
ENSG00000131795	RBM8A PPI subnetwork	0.16	>=0.20	0.2	>=0.20	0.13	>=0.20
MP:0011106	partial embryonic lethality before somite formation	0.19	>=0.20	0.2	>=0.20	0.13	>=0.20
GO:0048485	sympathetic nervous system development	0.24	>=0.20	0.2	>=0.20	0.13	>=0.20
ENSG00000149294	NCAM1 PPI subnetwork	0.3	>=0.20	0.2	>=0.20	0.13	>=0.20
GO:0004867	serine-type endopeptidase inhibitor activity	0.07	>=0.20	0.21	>=0.20	0.13	>=0.20
GO:0005922	connexon complex	0.39	>=0.20	0.21	>=0.20	0.13	>=0.20
GO:0007220	Notch receptor processing	0.1	>=0.20	0.22	>=0.20	0.13	>=0.20
ENSG00000084674	APOB PPI subnetwork	0.12	>=0.20	0.22	>=0.20	0.13	>=0.20
MP:0001693	failure of primitive streak formation	0.19	>=0.20	0.22	>=0.20	0.13	>=0.20
ENSG00000166949	SMAD3 PPI subnetwork	0.28	>=0.20	0.22	>=0.20	0.13	>=0.20
ENSG00000119718	EIF2B2 PPI subnetwork	0.13	>=0.20	0.24	>=0.20	0.13	>=0.20
REACTOME_METABOLISM_OF_CARBOHYDRATES	REACTOME_METABOLISM_OF_CARBOHYDRATES	0.13	>=0.20	0.24	>=0.20	0.13	>=0.20
GO:0015293	symporter activity	0.16	>=0.20	0.24	>=0.20	0.13	>=0.20
ENSG00000125351	UPF3B PPI subnetwork	0.18	>=0.20	0.24	>=0.20	0.13	>=0.20
ENSG00000186340	THBS2 PPI subnetwork	0.26	>=0.20	0.26	>=0.20	0.13	>=0.20
ENSG00000144908	ALDH1L1 PPI subnetwork	0.11	>=0.20	0.31	>=0.20	0.13	>=0.20
MP:0003723	abnormal long bone morphology	0.34	>=0.20	0.31	>=0.20	0.13	>=0.20
GO:0030674	protein binding, bridging	0.21	>=0.20	0.33	>=0.20	0.13	>=0.20
GO:0005583	fibrillar collagen	0.28	>=0.20	0.33	>=0.20	0.13	>=0.20
GO:0045880	positive regulation of smoothened signaling pathway	0.35	>=0.20	0.33	>=0.20	0.13	>=0.20
MP:0004259	small placenta	0.13	>=0.20	0.35	>=0.20	0.13	>=0.20
MP:0001648	abnormal apoptosis	0.27	>=0.20	0.35	>=0.20	0.13	>=0.20
MP:0001147	small testis	0.18	>=0.20	0.4	>=0.20	0.13	>=0.20
GO:0043010	camera-type eye development	0.29	>=0.20	0.4	>=0.20	0.13	>=0.20
GO:0015749	monosaccharide transport	0.14	>=0.20	0.41	>=0.20	0.13	>=0.20
ENSG00000108561	C1QBP PPI subnetwork	0.17	>=0.20	0.41	>=0.20	0.13	>=0.20
GO:0001078	RNA polymerase II core promoter proximal region sequence-specific DNA binding transcription factor activity involved in negative regulation of transcription	0.23	>=0.20	0.41	>=0.20	0.13	>=0.20
GO:0001667	ameboidal cell migration	0.37	>=0.20	0.41	>=0.20	0.13	>=0.20
GO:0045995	regulation of embryonic development	0.3	>=0.20	0.42	>=0.20	0.13	>=0.20
GO:0008645	hexose transport	0.16	>=0.20	0.44	>=0.20	0.13	>=0.20
GO:0015758	glucose transport	0.16	>=0.20	0.44	>=0.20	0.13	>=0.20
ENSG00000177963	RIC8A PPI subnetwork	0.18	>=0.20	0.44	>=0.20	0.13	>=0.20
MP:0004737	absent distortion product otoacoustic emissions	0.21	>=0.20	0.44	>=0.20	0.13	>=0.20
GO:0048592	eye morphogenesis	0.26	>=0.20	0.44	>=0.20	0.13	>=0.20
MP:0005103	abnormal retinal pigmentation	0.19	>=0.20	0.45	>=0.20	0.13	>=0.20
GO:0004714	transmembrane receptor protein tyrosine kinase activity	0.25	>=0.20	0.52	>=0.20	0.13	>=0.20
GO:0001077	RNA polymerase II core promoter proximal region sequence-specific DNA binding transcription factor activity involved in positive regulation of transcription	0.26	>=0.20	0.57	>=0.20	0.13	>=0.20
GO:0016862	intramolecular oxidoreductase activity, interconverting keto- and enol-groups	9.04e-05	>=0.20	0.000181	>=0.20	0.14	>=0.20
ENSG00000119041	GTF3C3 PPI subnetwork	0.1	>=0.20	0.02	>=0.20	0.14	>=0.20
MP:0001655	multifocal hepatic necrosis	0.07	>=0.20	0.03	>=0.20	0.14	>=0.20
ENSG00000101336	HCK PPI subnetwork	0.06	>=0.20	0.05	>=0.20	0.14	>=0.20
GO:0061311	cell surface receptor signaling pathway involved in heart development	0.15	>=0.20	0.05	>=0.20	0.14	>=0.20
ENSG00000163810	TGM4 PPI subnetwork	0.19	>=0.20	0.06	>=0.20	0.14	>=0.20
MP:0003672	abnormal ureter development	0.23	>=0.20	0.07	>=0.20	0.14	>=0.20
ENSG00000196954	CASP4 PPI subnetwork	0.07	>=0.20	0.08	>=0.20	0.14	>=0.20
GO:0000152	nuclear ubiquitin ligase complex	0.1	>=0.20	0.08	>=0.20	0.14	>=0.20
GO:0003735	structural constituent of ribosome	0.12	>=0.20	0.08	>=0.20	0.14	>=0.20
GO:0045017	glycerolipid biosynthetic process	0.08	>=0.20	0.09	>=0.20	0.14	>=0.20
ENSG00000158560	DYNC1I1 PPI subnetwork	0.1	>=0.20	0.09	>=0.20	0.14	>=0.20
GO:0009156	ribonucleoside monophosphate biosynthetic process	0.1	>=0.20	0.09	>=0.20	0.14	>=0.20
ENSG00000144713	RPL32 PPI subnetwork	0.12	>=0.20	0.09	>=0.20	0.14	>=0.20
MP:0005353	abnormal patella morphology	0.32	>=0.20	0.09	>=0.20	0.14	>=0.20
ENSG00000137413	TAF8 PPI subnetwork	0.18	>=0.20	0.1	>=0.20	0.14	>=0.20
ENSG00000136169	SETDB2 PPI subnetwork	0.19	>=0.20	0.1	>=0.20	0.14	>=0.20
GO:0060363	cranial suture morphogenesis	0.23	>=0.20	0.1	>=0.20	0.14	>=0.20
GO:0097094	craniofacial suture morphogenesis	0.23	>=0.20	0.1	>=0.20	0.14	>=0.20
ENSG00000076003	MCM6 PPI subnetwork	0.23	>=0.20	0.11	>=0.20	0.14	>=0.20
ENSG00000108107	RPL28 PPI subnetwork	0.11	>=0.20	0.12	>=0.20	0.14	>=0.20
ENSG00000112033	PPARD PPI subnetwork	0.11	>=0.20	0.12	>=0.20	0.14	>=0.20
ENSG00000197303	ENSG00000197303 PPI subnetwork	0.15	>=0.20	0.12	>=0.20	0.14	>=0.20
ENSG00000162772	ATF3 PPI subnetwork	0.25	>=0.20	0.12	>=0.20	0.14	>=0.20
ENSG00000187555	USP7 PPI subnetwork	0.02	>=0.20	0.13	>=0.20	0.14	>=0.20
ENSG00000174547	MRPL11 PPI subnetwork	0.08	>=0.20	0.13	>=0.20	0.14	>=0.20
ENSG00000154162	CDH12 PPI subnetwork	0.22	>=0.20	0.13	>=0.20	0.14	>=0.20
ENSG00000084774	CAD PPI subnetwork	0.06	>=0.20	0.14	>=0.20	0.14	>=0.20
KEGG_FC_GAMMA_R_MEDIATED_PHAGOCYTOSIS	KEGG_FC_GAMMA_R_MEDIATED_PHAGOCYTOSIS	0.04	>=0.20	0.15	>=0.20	0.14	>=0.20
ENSG00000186298	PPP1CC PPI subnetwork	0.07	>=0.20	0.15	>=0.20	0.14	>=0.20
ENSG00000186842	ENSG00000186842 PPI subnetwork	0.08	>=0.20	0.15	>=0.20	0.14	>=0.20
ENSG00000127564	PKMYT1 PPI subnetwork	0.09	>=0.20	0.15	>=0.20	0.14	>=0.20
MP:0000531	right pulmonary isomerism	0.09	>=0.20	0.15	>=0.20	0.14	>=0.20
ENSG00000105695	MAG PPI subnetwork	0.34	>=0.20	0.15	>=0.20	0.14	>=0.20
MP:0004810	decreased hematopoietic stem cell number	0.14	>=0.20	0.16	>=0.20	0.14	>=0.20
REACTOME_NONSENSE:MEDIATED_DECAY	REACTOME_NONSENSE:MEDIATED_DECAY	0.19	>=0.20	0.16	>=0.20	0.14	>=0.20
REACTOME_NONSENSE_MEDIATED_DECAY_ENHANCED_BY_THE_EXON_JUNCTION_COMPLEX	REACTOME_NONSENSE_MEDIATED_DECAY_ENHANCED_BY_THE_EXON_JUNCTION_COMPLEX	0.19	>=0.20	0.16	>=0.20	0.14	>=0.20
GO:0030529	ribonucleoprotein complex	0.13	>=0.20	0.17	>=0.20	0.14	>=0.20
MP:0004986	abnormal osteoblast morphology	0.2	>=0.20	0.17	>=0.20	0.14	>=0.20
ENSG00000125266	EFNB2 PPI subnetwork	0.24	>=0.20	0.17	>=0.20	0.14	>=0.20
GO:0046546	development of primary male sexual characteristics	0.28	>=0.20	0.17	>=0.20	0.14	>=0.20
ENSG00000102024	PLS3 PPI subnetwork	0.06	>=0.20	0.18	>=0.20	0.14	>=0.20
ENSG00000196730	DAPK1 PPI subnetwork	0.18	>=0.20	0.18	>=0.20	0.14	>=0.20
ENSG00000096717	SIRT1 PPI subnetwork	0.1	>=0.20	0.19	>=0.20	0.14	>=0.20
ENSG00000134001	EIF2S1 PPI subnetwork	0.18	>=0.20	0.19	>=0.20	0.14	>=0.20
ENSG00000090776	EFNB1 PPI subnetwork	0.34	>=0.20	0.2	>=0.20	0.14	>=0.20
ENSG00000180817	PPA1 PPI subnetwork	0.01	>=0.20	0.21	>=0.20	0.14	>=0.20
GO:0061135	endopeptidase regulator activity	0.13	>=0.20	0.21	>=0.20	0.14	>=0.20
GO:0009395	phospholipid catabolic process	0.14	>=0.20	0.21	>=0.20	0.14	>=0.20
GO:0016790	thiolester hydrolase activity	0.16	>=0.20	0.21	>=0.20	0.14	>=0.20
GO:0050664	oxidoreductase activity, acting on NADH or NADPH, oxygen as acceptor	0.25	>=0.20	0.21	>=0.20	0.14	>=0.20
ENSG00000013455	ENSG00000013455 PPI subnetwork	0.06	>=0.20	0.22	>=0.20	0.14	>=0.20
MP:0004190	abnormal direction of embryo turning	0.17	>=0.20	0.22	>=0.20	0.14	>=0.20
ENSG00000125740	FOSB PPI subnetwork	0.31	>=0.20	0.22	>=0.20	0.14	>=0.20
MP:0002184	abnormal innervation	0.32	>=0.20	0.22	>=0.20	0.14	>=0.20
MP:0001683	absent mesoderm	0.16	>=0.20	0.23	>=0.20	0.14	>=0.20
ENSG00000124802	EEF1E1 PPI subnetwork	0.23	>=0.20	0.23	>=0.20	0.14	>=0.20
ENSG00000135679	MDM2 PPI subnetwork	0.14	>=0.20	0.24	>=0.20	0.14	>=0.20
ENSG00000079950	STX7 PPI subnetwork	0.16	>=0.20	0.24	>=0.20	0.14	>=0.20
ENSG00000101161	PRPF6 PPI subnetwork	0.16	>=0.20	0.25	>=0.20	0.14	>=0.20
MP:0005278	abnormal cholesterol homeostasis	0.18	>=0.20	0.26	>=0.20	0.14	>=0.20
MP:0002666	increased circulating aldosterone level	0.21	>=0.20	0.26	>=0.20	0.14	>=0.20
GO:0005201	extracellular matrix structural constituent	0.25	>=0.20	0.26	>=0.20	0.14	>=0.20
ENSG00000087365	SF3B2 PPI subnetwork	0.15	>=0.20	0.27	>=0.20	0.14	>=0.20
MP:0000276	heart right ventricle hypertrophy	0.16	>=0.20	0.27	>=0.20	0.14	>=0.20
MP:0001614	abnormal blood vessel morphology	0.21	>=0.20	0.28	>=0.20	0.14	>=0.20
ENSG00000183431	SF3A3 PPI subnetwork	0.14	>=0.20	0.29	>=0.20	0.14	>=0.20
ENSG00000131504	DIAPH1 PPI subnetwork	0.17	>=0.20	0.29	>=0.20	0.14	>=0.20
MP:0001008	abnormal sympathetic ganglion morphology	0.26	>=0.20	0.3	>=0.20	0.14	>=0.20
ENSG00000134871	COL4A2 PPI subnetwork	0.27	>=0.20	0.3	>=0.20	0.14	>=0.20
ENSG00000074201	CLNS1A PPI subnetwork	0.18	>=0.20	0.31	>=0.20	0.14	>=0.20
GO:0032835	glomerulus development	0.2	>=0.20	0.32	>=0.20	0.14	>=0.20
GO:0002063	chondrocyte development	0.27	>=0.20	0.33	>=0.20	0.14	>=0.20
ENSG00000104812	GYS1 PPI subnetwork	0.08	>=0.20	0.34	>=0.20	0.14	>=0.20
MP:0002230	abnormal primitive streak formation	0.19	>=0.20	0.35	>=0.20	0.14	>=0.20
ENSG00000106070	GRB10 PPI subnetwork	0.22	>=0.20	0.35	>=0.20	0.14	>=0.20
GO:0061351	neural precursor cell proliferation	0.28	>=0.20	0.35	>=0.20	0.14	>=0.20
GO:0010038	response to metal ion	0.27	>=0.20	0.36	>=0.20	0.14	>=0.20
MP:0003149	abnormal tectorial membrane morphology	0.12	>=0.20	0.37	>=0.20	0.14	>=0.20
ENSG00000137947	GTF2B PPI subnetwork	0.19	>=0.20	0.37	>=0.20	0.14	>=0.20
MP:0002088	abnormal embryonic growth/weight/body size	0.23	>=0.20	0.37	>=0.20	0.14	>=0.20
MP:0008221	abnormal hippocampal commissure morphology	0.24	>=0.20	0.38	>=0.20	0.14	>=0.20
MP:0002696	decreased circulating glucagon level	0.31	>=0.20	0.38	>=0.20	0.14	>=0.20
GO:0060572	morphogenesis of an epithelial bud	0.33	>=0.20	0.38	>=0.20	0.14	>=0.20
MP:0006301	abnormal mesenchyme morphology	0.28	>=0.20	0.39	>=0.20	0.14	>=0.20
MP:0006069	abnormal retinal neuronal layer morphology	0.31	>=0.20	0.39	>=0.20	0.14	>=0.20
GO:0010464	regulation of mesenchymal cell proliferation	0.34	>=0.20	0.4	>=0.20	0.14	>=0.20
GO:0001104	RNA polymerase II transcription cofactor activity	0.22	>=0.20	0.41	>=0.20	0.14	>=0.20
GO:0017153	sodium:dicarboxylate symporter activity	0.27	>=0.20	0.41	>=0.20	0.14	>=0.20
MP:0008535	enlarged lateral ventricles	0.3	>=0.20	0.41	>=0.20	0.14	>=0.20
ENSG00000138696	BMPR1B PPI subnetwork	0.2	>=0.20	0.42	>=0.20	0.14	>=0.20
GO:0061180	mammary gland epithelium development	0.36	>=0.20	0.42	>=0.20	0.14	>=0.20
GO:0050679	positive regulation of epithelial cell proliferation	0.35	>=0.20	0.46	>=0.20	0.14	>=0.20
ENSG00000157766	ACAN PPI subnetwork	0.41	>=0.20	0.47	>=0.20	0.14	>=0.20
MP:0000470	abnormal stomach morphology	0.18	>=0.20	0.49	>=0.20	0.14	>=0.20
GO:0030902	hindbrain development	0.18	>=0.20	0.5	>=0.20	0.14	>=0.20
GO:0033273	response to vitamin	0.34	>=0.20	0.5	>=0.20	0.14	>=0.20
ENSG00000169057	MECP2 PPI subnetwork	0.15	>=0.20	0.51	>=0.20	0.14	>=0.20
GO:0014706	striated muscle tissue development	0.38	>=0.20	0.53	>=0.20	0.14	>=0.20
ENSG00000165197	FIGF PPI subnetwork	0.12	>=0.20	0.56	>=0.20	0.14	>=0.20
GO:0021537	telencephalon development	0.24	>=0.20	0.62	>=0.20	0.14	>=0.20
ENSG00000100413	POLR3H PPI subnetwork	0.09	>=0.20	0.03	>=0.20	0.15	>=0.20
REACTOME_SYNTHESIS_AND_INTERCONVERSION_OF_NUCLEOTIDE_DI:_AND_TRIPHOSPHATES	REACTOME_SYNTHESIS_AND_INTERCONVERSION_OF_NUCLEOTIDE_DI:_AND_TRIPHOSPHATES	0.04	>=0.20	0.04	>=0.20	0.15	>=0.20
MP:0001488	increased startle reflex	0.18	>=0.20	0.05	>=0.20	0.15	>=0.20
GO:0015949	nucleobase-containing small molecule interconversion	0.08	>=0.20	0.06	>=0.20	0.15	>=0.20
ENSG00000070010	UFD1L PPI subnetwork	0.1	>=0.20	0.06	>=0.20	0.15	>=0.20
GO:0005793	endoplasmic reticulum-Golgi intermediate compartment	0.1	>=0.20	0.06	>=0.20	0.15	>=0.20
GO:0035051	cardiac cell differentiation	0.07	>=0.20	0.07	>=0.20	0.15	>=0.20
GO:0006725	cellular aromatic compound metabolic process	0.12	>=0.20	0.07	>=0.20	0.15	>=0.20
ENSG00000139083	ETV6 PPI subnetwork	0.17	>=0.20	0.07	>=0.20	0.15	>=0.20
GO:0016747	transferase activity, transferring acyl groups other than amino-acyl groups	0.1	>=0.20	0.08	>=0.20	0.15	>=0.20
GO:0015936	coenzyme A metabolic process	0.13	>=0.20	0.08	>=0.20	0.15	>=0.20
GO:0006921	cellular component disassembly involved in apoptotic process	0.17	>=0.20	0.08	>=0.20	0.15	>=0.20
ENSG00000136504	KAT7 PPI subnetwork	0.19	>=0.20	0.08	>=0.20	0.15	>=0.20
GO:0003013	circulatory system process	0.19	>=0.20	0.08	>=0.20	0.15	>=0.20
GO:0008015	blood circulation	0.19	>=0.20	0.08	>=0.20	0.15	>=0.20
GO:0008343	adult feeding behavior	0.2	>=0.20	0.08	>=0.20	0.15	>=0.20
GO:0009127	purine nucleoside monophosphate biosynthetic process	0.11	>=0.20	0.09	>=0.20	0.15	>=0.20
GO:0009168	purine ribonucleoside monophosphate biosynthetic process	0.11	>=0.20	0.09	>=0.20	0.15	>=0.20
ENSG00000111652	COPS7A PPI subnetwork	0.19	>=0.20	0.09	>=0.20	0.15	>=0.20
REACTOME_METABOLISM_OF_VITAMINS_AND_COFACTORS	REACTOME_METABOLISM_OF_VITAMINS_AND_COFACTORS	0.12	>=0.20	0.1	>=0.20	0.15	>=0.20
REACTOME_METABOLISM_OF_WATER:SOLUBLE_VITAMINS_AND_COFACTORS	REACTOME_METABOLISM_OF_WATER:SOLUBLE_VITAMINS_AND_COFACTORS	0.12	>=0.20	0.1	>=0.20	0.15	>=0.20
ENSG00000037241	RPL26L1 PPI subnetwork	0.16	>=0.20	0.1	>=0.20	0.15	>=0.20
ENSG00000087266	SH3BP2 PPI subnetwork	0.17	>=0.20	0.11	>=0.20	0.15	>=0.20
GO:0043687	post-translational protein modification	0.12	>=0.20	0.13	>=0.20	0.15	>=0.20
ENSG00000182944	EWSR1 PPI subnetwork	0.11	>=0.20	0.14	>=0.20	0.15	>=0.20
ENSG00000115211	EIF2B4 PPI subnetwork	0.16	>=0.20	0.14	>=0.20	0.15	>=0.20
MP:0005145	increased circulating VLDL cholesterol level	0.14	>=0.20	0.15	>=0.20	0.15	>=0.20
MP:0001961	abnormal reflex	0.16	>=0.20	0.15	>=0.20	0.15	>=0.20
ENSG00000145649	GZMA PPI subnetwork	0.17	>=0.20	0.16	>=0.20	0.15	>=0.20
MP:0001935	decreased litter size	0.27	>=0.20	0.16	>=0.20	0.15	>=0.20
ENSG00000172780	RAB43 PPI subnetwork	0.15	>=0.20	0.18	>=0.20	0.15	>=0.20
ENSG00000004975	DVL2 PPI subnetwork	0.25	>=0.20	0.18	>=0.20	0.15	>=0.20
ENSG00000152455	SUV39H2 PPI subnetwork	0.12	>=0.20	0.19	>=0.20	0.15	>=0.20
ENSG00000185386	MAPK11 PPI subnetwork	0.35	>=0.20	0.19	>=0.20	0.15	>=0.20
ENSG00000135903	PAX3 PPI subnetwork	0.24	>=0.20	0.2	>=0.20	0.15	>=0.20
ENSG00000110876	SELPLG PPI subnetwork	0.12	>=0.20	0.21	>=0.20	0.15	>=0.20
ENSG00000174804	FZD4 PPI subnetwork	0.4	>=0.20	0.21	>=0.20	0.15	>=0.20
ENSG00000116478	HDAC1 PPI subnetwork	0.13	>=0.20	0.23	>=0.20	0.15	>=0.20
ENSG00000136937	NCBP1 PPI subnetwork	0.17	>=0.20	0.23	>=0.20	0.15	>=0.20
REACTOME_FORMATION_OF_THE_TERNARY_COMPLEX_AND_SUBSEQUENTLY_THE_43S_COMPLEX	REACTOME_FORMATION_OF_THE_TERNARY_COMPLEX_AND_SUBSEQUENTLY_THE_43S_COMPLEX	0.23	>=0.20	0.23	>=0.20	0.15	>=0.20
ENSG00000198692	EIF1AY PPI subnetwork	0.13	>=0.20	0.24	>=0.20	0.15	>=0.20
REACTOME_SLC:MEDIATED_TRANSMEMBRANE_TRANSPORT	REACTOME_SLC:MEDIATED_TRANSMEMBRANE_TRANSPORT	0.13	>=0.20	0.24	>=0.20	0.15	>=0.20
MP:0004163	abnormal adenohypophysis morphology	0.14	>=0.20	0.24	>=0.20	0.15	>=0.20
ENSG00000075856	SART3 PPI subnetwork	0.15	>=0.20	0.27	>=0.20	0.15	>=0.20
ENSG00000159063	ALG8 PPI subnetwork	0.14	>=0.20	0.29	>=0.20	0.15	>=0.20
GO:0090277	positive regulation of peptide hormone secretion	0.18	>=0.20	0.29	>=0.20	0.15	>=0.20
MP:0005140	decreased cardiac muscle contractility	0.09	>=0.20	0.3	>=0.20	0.15	>=0.20
ENSG00000102158	MAGT1 PPI subnetwork	0.12	>=0.20	0.31	>=0.20	0.15	>=0.20
MP:0002731	megacolon	0.21	>=0.20	0.31	>=0.20	0.15	>=0.20
GO:0070167	regulation of biomineral tissue development	0.28	>=0.20	0.31	>=0.20	0.15	>=0.20
GO:0000387	spliceosomal snRNP assembly	0.16	>=0.20	0.32	>=0.20	0.15	>=0.20
ENSG00000002745	WNT16 PPI subnetwork	0.33	>=0.20	0.33	>=0.20	0.15	>=0.20
KEGG_PHENYLALANINE_METABOLISM	KEGG_PHENYLALANINE_METABOLISM	0.18	>=0.20	0.34	>=0.20	0.15	>=0.20
ENSG00000104969	SGTA PPI subnetwork	0.25	>=0.20	0.35	>=0.20	0.15	>=0.20
ENSG00000064393	HIPK2 PPI subnetwork	0.25	>=0.20	0.36	>=0.20	0.15	>=0.20
GO:0030500	regulation of bone mineralization	0.25	>=0.20	0.36	>=0.20	0.15	>=0.20
GO:0045787	positive regulation of cell cycle	0.21	>=0.20	0.39	>=0.20	0.15	>=0.20
GO:0002053	positive regulation of mesenchymal cell proliferation	0.37	>=0.20	0.39	>=0.20	0.15	>=0.20
GO:0010165	response to X-ray	0.15	>=0.20	0.4	>=0.20	0.15	>=0.20
GO:0007565	female pregnancy	0.27	>=0.20	0.44	>=0.20	0.15	>=0.20
GO:0001654	eye development	0.34	>=0.20	0.45	>=0.20	0.15	>=0.20
MP:0004324	vestibular hair cell degeneration	0.26	>=0.20	0.51	>=0.20	0.15	>=0.20
GO:0030175	filopodium	0.28	>=0.20	0.51	>=0.20	0.15	>=0.20
GO:0022612	gland morphogenesis	0.44	>=0.20	0.6	>=0.20	0.15	>=0.20
ENSG00000150630	VEGFC PPI subnetwork	0.21	>=0.20	0.64	>=0.20	0.15	>=0.20
GO:0051262	protein tetramerization	0.17	>=0.20	0.02	>=0.20	0.16	>=0.20
ENSG00000123338	NCKAP1L PPI subnetwork	0.2	>=0.20	0.05	>=0.20	0.16	>=0.20
GO:0008542	visual learning	0.22	>=0.20	0.06	>=0.20	0.16	>=0.20
GO:0044306	neuron projection terminus	0.22	>=0.20	0.06	>=0.20	0.16	>=0.20
GO:0007632	visual behavior	0.23	>=0.20	0.06	>=0.20	0.16	>=0.20
GO:0009112	nucleobase metabolic process	0.06	>=0.20	0.07	>=0.20	0.16	>=0.20
ENSG00000157483	MYO1E PPI subnetwork	0.08	>=0.20	0.07	>=0.20	0.16	>=0.20
ENSG00000173867	ENSG00000173867 PPI subnetwork	0.04	>=0.20	0.08	>=0.20	0.16	>=0.20
GO:0005840	ribosome	0.13	>=0.20	0.08	>=0.20	0.16	>=0.20
GO:0009262	deoxyribonucleotide metabolic process	0.06	>=0.20	0.1	>=0.20	0.16	>=0.20
ENSG00000116824	CD2 PPI subnetwork	0.07	>=0.20	0.1	>=0.20	0.16	>=0.20
ENSG00000136709	WDR33 PPI subnetwork	0.08	>=0.20	0.1	>=0.20	0.16	>=0.20
GO:0051183	vitamin transporter activity	0.08	>=0.20	0.1	>=0.20	0.16	>=0.20
KEGG_AMINOACYL_TRNA_BIOSYNTHESIS	KEGG_AMINOACYL_TRNA_BIOSYNTHESIS	0.1	>=0.20	0.1	>=0.20	0.16	>=0.20
ENSG00000092853	CLSPN PPI subnetwork	0.17	>=0.20	0.1	>=0.20	0.16	>=0.20
ENSG00000043462	LCP2 PPI subnetwork	0.12	>=0.20	0.11	>=0.20	0.16	>=0.20
ENSG00000142867	BCL10 PPI subnetwork	0.12	>=0.20	0.11	>=0.20	0.16	>=0.20
GO:0006661	phosphatidylinositol biosynthetic process	0.15	>=0.20	0.11	>=0.20	0.16	>=0.20
REACTOME_VITAMIN_B5_PANTOTHENATE_METABOLISM	REACTOME_VITAMIN_B5_PANTOTHENATE_METABOLISM	0.18	>=0.20	0.11	>=0.20	0.16	>=0.20
ENSG00000163682	RPL9 PPI subnetwork	0.14	>=0.20	0.12	>=0.20	0.16	>=0.20
[truncated: 8,970 more rows]

## Sheet: STable6
S6-Table: Results from the tissue enrichment analysis in DEPICT
MeSH term	Name	MeSH first level term	MeSH second level term	Nominal P-value (Left hand)	False discovery rate (Left hand)	Nominal P-value (Right hand)	False discovery rate (Right hand)	Nominal P-value (Average of both hands)	False discovery rate (Average of both hands)
A11.872	Stem Cells	Cells	Stem Cells	0.00159	>=0.20	0.000688	<0.20	0.000938	<0.20
A02.835.232.834.151	Cervical Vertebrae	Musculoskeletal System	Skeleton	0.00501	>=0.20	0.01	>=0.20	0.00335	<0.20
A02.835.232.834	Spine	Musculoskeletal System	Skeleton	0.00501	>=0.20	0.01	>=0.20	0.00344	<0.20
A11.872.190	Embryonic Stem Cells	Cells	Stem Cells	0.01	>=0.20	0.05	>=0.20	0.00477	<0.20
A11.872.040	Adult Stem Cells	Cells	Stem Cells	0.04	>=0.20	0.09	>=0.20	0.02	>=0.20
A11.872.700	Pluripotent Stem Cells	Cells	Stem Cells	0.03	>=0.20	0.07	>=0.20	0.03	>=0.20
A11.872.700.500	Induced Pluripotent Stem Cells	Cells	Stem Cells	0.03	>=0.20	0.07	>=0.20	0.03	>=0.20
A11.872.190.260	Embryoid Bodies	Cells	Stem Cells	0.1	>=0.20	0.11	>=0.20	0.03	>=0.20
A11.872.653	Neural Stem Cells	Cells	Stem Cells	0.04	>=0.20	0.12	>=0.20	0.04	>=0.20
A07.541.510	Heart Valves	Cardiovascular System	Heart	0.06	>=0.20	0.07	>=0.20	0.07	>=0.20
A07.541.510.110	Aortic Valve	Cardiovascular System	Heart	0.06	>=0.20	0.07	>=0.20	0.07	>=0.20
A05.810.453	Kidney	Urogenital System	Urinary Tract	0.08	>=0.20	0.15	>=0.20	0.07	>=0.20
A05.810	Urinary Tract	Urogenital System	Urinary Tract	0.08	>=0.20	0.16	>=0.20	0.07	>=0.20
A05.360.319.679.256	Cervix Uteri	Urogenital System	Genitalia	0.12	>=0.20	0.24	>=0.20	0.07	>=0.20
A09.371.729	Retina	Sense Organs	Eye	0.1	>=0.20	0.29	>=0.20	0.07	>=0.20
A11.436.348	Hepatocytes	Cells	Epithelial Cells	0.03	>=0.20	0.06	>=0.20	0.08	>=0.20
A10.336.707	Prostate	Tissues	Exocrine Glands	0.17	>=0.20	0.23	>=0.20	0.08	>=0.20
A05.360.444	Genitalia Male	Urogenital System	Genitalia	0.2	>=0.20	0.27	>=0.20	0.08	>=0.20
A10.336	Exocrine Glands	Tissues	Exocrine Glands	0.2	>=0.20	0.25	>=0.20	0.09	>=0.20
A11.329.171	Chondrocytes	Cells	Connective Tissue Cells	0.2	>=0.20	0.09	>=0.20	0.11	>=0.20
A05.360.319.679.690	Myometrium	Urogenital System	Genitalia	0.37	>=0.20	0.18	>=0.20	0.12	>=0.20
A05.360.319.679	Uterus	Urogenital System	Genitalia	0.2	>=0.20	0.22	>=0.20	0.12	>=0.20
A05.810.453.324	Kidney Cortex	Urogenital System	Urinary Tract	0.33	>=0.20	0.15	>=0.20	0.13	>=0.20
A05.360	Genitalia	Urogenital System	Genitalia	0.3	>=0.20	0.4	>=0.20	0.13	>=0.20
A11.329.114	Adipocytes	Cells	Connective Tissue Cells	0.26	>=0.20	0.15	>=0.20	0.15	>=0.20
A05.360.319.887	Vulva	Urogenital System	Genitalia	0.65	>=0.20	0.3	>=0.20	0.15	>=0.20
A03.620	Liver	Digestive System	Liver	0.12	>=0.20	0.16	>=0.20	0.16	>=0.20
A04.411	Lung	Respiratory System	Lung	0.09	>=0.20	0.23	>=0.20	0.16	>=0.20
A05.360.319.679.490	Endometrium	Urogenital System	Genitalia	0.23	>=0.20	0.24	>=0.20	0.16	>=0.20
A10.615.284	Extraembryonic Membranes	Tissues	Membranes	0.36	>=0.20	0.22	>=0.20	0.19	>=0.20
A10.615.284.473	Chorion	Tissues	Membranes	0.36	>=0.20	0.22	>=0.20	0.19	>=0.20
A02.835.583	Joints	Musculoskeletal System	Skeleton	0.49	>=0.20	0.34	>=0.20	0.19	>=0.20
A02.835.583.443	Joint Capsule	Musculoskeletal System	Skeleton	0.49	>=0.20	0.34	>=0.20	0.19	>=0.20
A02.835.583.443.800	Synovial Membrane	Musculoskeletal System	Skeleton	0.49	>=0.20	0.34	>=0.20	0.19	>=0.20
A03.556.124	Intestines	Digestive System	Gastrointestinal Tract	0.18	>=0.20	0.46	>=0.20	0.19	>=0.20
A03.556.249.249.356	Colon	Digestive System	Gastrointestinal Tract	0.16	>=0.20	0.51	>=0.20	0.19	>=0.20
A03.556.249.249	Intestine Large	Digestive System	Gastrointestinal Tract	0.16	>=0.20	0.52	>=0.20	0.19	>=0.20
A03.556.249	Lower Gastrointestinal Tract	Digestive System	Gastrointestinal Tract	0.17	>=0.20	0.53	>=0.20	0.19	>=0.20
A08.186	Central Nervous System	Nervous System	Central Nervous System	0.11	>=0.20	0.33	>=0.20	0.2	>=0.20
A08.186.211	Brain	Nervous System	Central Nervous System	0.11	>=0.20	0.33	>=0.20	0.2	>=0.20
A11.872.378.590.817	Megakaryocyte Erythroid Progenitor Cells	Cells	Stem Cells	0.15	>=0.20	0.06	>=0.20	0.21	>=0.20
A15.378.316.378.590.837.250	Erythroid Precursor Cells	Hemic and Immune Systems	Hematopoietic System	0.15	>=0.20	0.06	>=0.20	0.21	>=0.20
A11.329.228	Fibroblasts	Cells	Connective Tissue Cells	0.43	>=0.20	0.24	>=0.20	0.21	>=0.20
A03.556.124.369	Intestinal Mucosa	Digestive System	Gastrointestinal Tract	0.3	>=0.20	0.26	>=0.20	0.21	>=0.20
A06.407.312.782	Testis	Endocrine System	Endocrine Glands	0.26	>=0.20	0.27	>=0.20	0.21	>=0.20
A05.360.319	Genitalia Female	Urogenital System	Genitalia	0.31	>=0.20	0.42	>=0.20	0.22	>=0.20
A03.556	Gastrointestinal Tract	Digestive System	Gastrointestinal Tract	0.22	>=0.20	0.53	>=0.20	0.22	>=0.20
A03.556.249.249.209	Cecum	Digestive System	Gastrointestinal Tract	0.13	>=0.20	0.67	>=0.20	0.22	>=0.20
A11.872.580	Mesenchymal Stem Cells	Cells	Stem Cells	0.35	>=0.20	0.19	>=0.20	0.25	>=0.20
A03.556.249.124	Ileum	Digestive System	Gastrointestinal Tract	0.32	>=0.20	0.49	>=0.20	0.25	>=0.20
A11.436.275	Endothelial Cells	Cells	Epithelial Cells	0.4	>=0.20	0.17	>=0.20	0.26	>=0.20
A08.186.211.730.885.287.500.670	Parietal Lobe	Nervous System	Central Nervous System	0.17	>=0.20	0.28	>=0.20	0.27	>=0.20
A03.556.124.526.767	Rectum	Digestive System	Gastrointestinal Tract	0.29	>=0.20	0.52	>=0.20	0.27	>=0.20
A10.615	Membranes	Tissues	Membranes	0.41	>=0.20	0.72	>=0.20	0.27	>=0.20
A14.549.167	Dentition	Stomatognathic System	Mouth	0.43	>=0.20	0.41	>=0.20	0.28	>=0.20
A05.810.890	Urinary Bladder	Urogenital System	Urinary Tract	0.37	>=0.20	0.78	>=0.20	0.28	>=0.20
A05.360.490.690	Ovum	Urogenital System	Genitalia	0.5	>=0.20	0.31	>=0.20	0.29	>=0.20
A11.497.497.600	Oocytes	Cells	Germ Cells	0.5	>=0.20	0.31	>=0.20	0.29	>=0.20
A09.371	Eye	Sense Organs	Eye	0.27	>=0.20	0.43	>=0.20	0.29	>=0.20
A17.815	Skin	Integumentary System	Skin	0.66	>=0.20	0.48	>=0.20	0.29	>=0.20
A11.627.635	Myeloid Progenitor Cells	Cells	Myeloid Cells	0.17	>=0.20	0.05	>=0.20	0.3	>=0.20
A11.436	Epithelial Cells	Cells	Epithelial Cells	0.39	>=0.20	0.22	>=0.20	0.3	>=0.20
A03.734.414	Islets of Langerhans	Digestive System	Pancreas	0.22	>=0.20	0.24	>=0.20	0.3	>=0.20
A08.186.211.464.405	Hippocampus	Nervous System	Central Nervous System	0.18	>=0.20	0.44	>=0.20	0.3	>=0.20
A15.145.846	Serum	Hemic and Immune Systems	Blood	0.59	>=0.20	0.3	>=0.20	0.31	>=0.20
A14.549.167.646	Periodontium	Stomatognathic System	Mouth	0.48	>=0.20	0.43	>=0.20	0.32	>=0.20
A08.186.211.464	Limbic System	Nervous System	Central Nervous System	0.19	>=0.20	0.45	>=0.20	0.32	>=0.20
A08.186.211.464.710	Parahippocampal Gyrus	Nervous System	Central Nervous System	0.19	>=0.20	0.46	>=0.20	0.32	>=0.20
A08.186.211.464.710.225	Entorhinal Cortex	Nervous System	Central Nervous System	0.19	>=0.20	0.46	>=0.20	0.32	>=0.20
A05.360.444.492	Penis	Urogenital System	Genitalia	0.72	>=0.20	0.59	>=0.20	0.32	>=0.20
A03.556.124.684	Intestine Small	Digestive System	Gastrointestinal Tract	0.33	>=0.20	0.72	>=0.20	0.32	>=0.20
A08.186.211.730.885.287.500.571.735	Visual Cortex	Nervous System	Central Nervous System	0.18	>=0.20	0.3	>=0.20	0.33	>=0.20
A10.272.497	Epidermis	Tissues	Epithelium	0.36	>=0.20	0.38	>=0.20	0.33	>=0.20
A08.186.211.730.885.287.500.863	Temporal Lobe	Nervous System	Central Nervous System	0.2	>=0.20	0.47	>=0.20	0.33	>=0.20
A11.627.624.249	Monocyte Macrophage Precursor Cells	Cells	Myeloid Cells	0.22	>=0.20	0.11	>=0.20	0.34	>=0.20
A08.186.211.730.885.287.500.571	Occipital Lobe	Nervous System	Central Nervous System	0.19	>=0.20	0.32	>=0.20	0.34	>=0.20
A08.186.211.653	Mesencephalon	Nervous System	Central Nervous System	0.26	>=0.20	0.41	>=0.20	0.34	>=0.20
A08.186.211.730.885.287.500	Cerebral Cortex	Nervous System	Central Nervous System	0.2	>=0.20	0.44	>=0.20	0.34	>=0.20
A08.186.211.730.885	Telencephalon	Nervous System	Central Nervous System	0.22	>=0.20	0.45	>=0.20	0.34	>=0.20
A10.615.550	Mucous Membrane	Tissues	Membranes	0.39	>=0.20	0.75	>=0.20	0.34	>=0.20
A07.231.908.670	Portal System	Cardiovascular System	Blood Vessels	0.43	>=0.20	0.25	>=0.20	0.35	>=0.20
A07.231.908.670.874	Umbilical Veins	Cardiovascular System	Blood Vessels	0.43	>=0.20	0.25	>=0.20	0.35	>=0.20
A08.186.211.730.885.287	Cerebrum	Nervous System	Central Nervous System	0.22	>=0.20	0.45	>=0.20	0.35	>=0.20
A05.360.444.492.362	Foreskin	Urogenital System	Genitalia	0.74	>=0.20	0.62	>=0.20	0.35	>=0.20
A03.556.249.249.356.668	Colon Sigmoid	Digestive System	Gastrointestinal Tract	0.33	>=0.20	0.84	>=0.20	0.35	>=0.20
A03.556.875.875	Stomach	Digestive System	Gastrointestinal Tract	0.31	>=0.20	0.92	>=0.20	0.35	>=0.20
A11.329.830	Stromal Cells	Cells	Connective Tissue Cells	0.78	>=0.20	0.37	>=0.20	0.36	>=0.20
A11.382	Endocrine Cells	Cells	Endocrine Cells	0.44	>=0.20	0.46	>=0.20	0.36	>=0.20
A05.360.319.114.630.535	Ovarian Follicle	Urogenital System	Genitalia	0.53	>=0.20	0.52	>=0.20	0.36	>=0.20
A06.407.312.497.535.300.500	Cumulus Cells	Endocrine System	Endocrine Glands	0.53	>=0.20	0.52	>=0.20	0.36	>=0.20
A11.436.329	Granulosa Cells	Cells	Epithelial Cells	0.53	>=0.20	0.52	>=0.20	0.36	>=0.20
A08.186.211.730	Prosencephalon	Nervous System	Central Nervous System	0.24	>=0.20	0.48	>=0.20	0.37	>=0.20
A11.872.378	Hematopoietic Stem Cells	Cells	Stem Cells	0.21	>=0.20	0.09	>=0.20	0.38	>=0.20
A15.145.229.637.555.567.562.725	Plasma Cells	Hemic and Immune Systems	Blood	0.35	>=0.20	0.16	>=0.20	0.38	>=0.20
A15.145.693	Plasma	Hemic and Immune Systems	Blood	0.35	>=0.20	0.16	>=0.20	0.38	>=0.20
A07.231.908	Veins	Cardiovascular System	Blood Vessels	0.46	>=0.20	0.26	>=0.20	0.39	>=0.20
A11.329.629	Osteoblasts	Cells	Connective Tissue Cells	0.48	>=0.20	0.33	>=0.20	0.39	>=0.20
A11.872.378.590.635	Granulocyte Macrophage Progenitor Cells	Cells	Stem Cells	0.25	>=0.20	0.14	>=0.20	0.4	>=0.20
A15.382.520.604.700	Spleen	Hemic and Immune Systems	Immune System	0.27	>=0.20	0.26	>=0.20	0.4	>=0.20
A11.382.625	Enteroendocrine Cells	Cells	Endocrine Cells	0.27	>=0.20	0.35	>=0.20	0.41	>=0.20
A11.436.294.064	Glucagon Secreting Cells	Cells	Epithelial Cells	0.27	>=0.20	0.35	>=0.20	0.41	>=0.20
A05.360.319.114	Adnexa Uteri	Urogenital System	Genitalia	0.48	>=0.20	0.68	>=0.20	0.41	>=0.20
A05.360.319.114.630	Ovary	Urogenital System	Genitalia	0.48	>=0.20	0.68	>=0.20	0.41	>=0.20
A06.407.312	Gonads	Endocrine System	Endocrine Glands	0.49	>=0.20	0.7	>=0.20	0.41	>=0.20
A03.734	Pancreas	Digestive System	Pancreas	0.32	>=0.20	0.86	>=0.20	0.42	>=0.20
A05.360.490	Germ Cells	Urogenital System	Genitalia	0.66	>=0.20	0.44	>=0.20	0.44	>=0.20
A06.407	Endocrine Glands	Endocrine System	Endocrine Glands	0.51	>=0.20	0.68	>=0.20	0.45	>=0.20
A03.556.875	Upper Gastrointestinal Tract	Digestive System	Gastrointestinal Tract	0.38	>=0.20	0.95	>=0.20	0.45	>=0.20
A08.186.211.730.885.287.249.487	Corpus Striatum	Nervous System	Central Nervous System	0.54	>=0.20	0.56	>=0.20	0.47	>=0.20
A15.145.229.334	Erythrocytes	Hemic and Immune Systems	Blood	0.38	>=0.20	0.14	>=0.20	0.48	>=0.20
A11.443	Erythroid Cells	Cells	Erythroid Cells	0.38	>=0.20	0.13	>=0.20	0.49	>=0.20
A10.165.114.830.500	Abdominal Fat	Tissues	Connective Tissue	0.64	>=0.20	0.73	>=0.20	0.49	>=0.20
A10.165.114.830.500.750	Subcutaneous Fat Abdominal	Tissues	Connective Tissue	0.64	>=0.20	0.73	>=0.20	0.49	>=0.20
A15.382.490.555.567.622	Lymphocytes Null	Hemic and Immune Systems	Immune System	0.2	>=0.20	0.28	>=0.20	0.5	>=0.20
A07.231	Blood Vessels	Cardiovascular System	Blood Vessels	0.65	>=0.20	0.36	>=0.20	0.52	>=0.20
A08.186.211.730.885.287.249	Basal Ganglia	Nervous System	Central Nervous System	0.56	>=0.20	0.63	>=0.20	0.52	>=0.20
A11.063	Antibody Producing Cells	Cells	Antibody-Producing Cells	0.43	>=0.20	0.21	>=0.20	0.53	>=0.20
A11.118.637.555.567.562	B Lymphocytes	Cells	Blood Cells	0.43	>=0.20	0.21	>=0.20	0.53	>=0.20
A09.371.337	Eyelids	Sense Organs	Eye	0.47	>=0.20	0.56	>=0.20	0.53	>=0.20
A09.371.337.168	Conjunctiva	Sense Organs	Eye	0.47	>=0.20	0.56	>=0.20	0.53	>=0.20
A09.371.060	Anterior Eye Segment	Sense Organs	Eye	0.48	>=0.20	0.56	>=0.20	0.53	>=0.20
A02.165	Cartilage	Musculoskeletal System	Cartilage	0.85	>=0.20	0.81	>=0.20	0.53	>=0.20
A11.436.397	Keratinocytes	Cells	Epithelial Cells	0.66	>=0.20	0.57	>=0.20	0.54	>=0.20
A10.165.114.830	Adipose Tissue White	Tissues	Connective Tissue	0.7	>=0.20	0.81	>=0.20	0.54	>=0.20
A10.165.114.830.750	Subcutaneous Fat	Tissues	Connective Tissue	0.7	>=0.20	0.81	>=0.20	0.54	>=0.20
A10.165.114	Adipose Tissue	Tissues	Connective Tissue	0.75	>=0.20	0.84	>=0.20	0.54	>=0.20
A15.145.300	Fetal Blood	Hemic and Immune Systems	Blood	0.56	>=0.20	0.22	>=0.20	0.55	>=0.20
A06.407.900	Thyroid Gland	Endocrine System	Endocrine Glands	0.57	>=0.20	0.57	>=0.20	0.55	>=0.20
A06.407.071	Adrenal Glands	Endocrine System	Endocrine Glands	0.55	>=0.20	0.51	>=0.20	0.56	>=0.20
A03.556.500.760.464	Parotid Gland	Digestive System	Gastrointestinal Tract	0.81	>=0.20	0.58	>=0.20	0.56	>=0.20
A05.360.319.114.373	Fallopian Tubes	Urogenital System	Genitalia	0.56	>=0.20	0.69	>=0.20	0.56	>=0.20
A10.690.467	Muscle Smooth	Tissues	Muscles	0.92	>=0.20	0.46	>=0.20	0.58	>=0.20
A03.556.875.500	Esophagus	Digestive System	Gastrointestinal Tract	0.44	>=0.20	0.94	>=0.20	0.58	>=0.20
A11.627.340.360	Granulocyte Precursor Cells	Cells	Myeloid Cells	0.39	>=0.20	0.26	>=0.20	0.59	>=0.20
A02.835.232.043	Bones of Lower Extremity	Musculoskeletal System	Skeleton	0.53	>=0.20	0.57	>=0.20	0.59	>=0.20
A03.556.500.760	Salivary Glands	Digestive System	Gastrointestinal Tract	0.82	>=0.20	0.62	>=0.20	0.6	>=0.20
A02.835.232.043.300	Foot Bones	Musculoskeletal System	Skeleton	0.53	>=0.20	0.58	>=0.20	0.61	>=0.20
A02.835.232.043.300.710	Tarsal Bones	Musculoskeletal System	Skeleton	0.53	>=0.20	0.58	>=0.20	0.61	>=0.20
A14.549	Mouth	Stomatognathic System	Mouth	0.67	>=0.20	0.62	>=0.20	0.63	>=0.20
A08.186.211.730.317	Diencephalon	Nervous System	Central Nervous System	0.56	>=0.20	0.67	>=0.20	0.64	>=0.20
A10.165.450	Granulation Tissue	Tissues	Connective Tissue	0.64	>=0.20	0.79	>=0.20	0.64	>=0.20
A10.165.450.300	Cicatrix	Tissues	Connective Tissue	0.64	>=0.20	0.79	>=0.20	0.64	>=0.20
A06.407.071.140	Adrenal Cortex	Endocrine System	Endocrine Glands	0.7	>=0.20	0.65	>=0.20	0.65	>=0.20
A10.615.550.599	Mouth Mucosa	Tissues	Membranes	0.6	>=0.20	0.76	>=0.20	0.65	>=0.20
A11.329	Connective Tissue Cells	Cells	Connective Tissue Cells	0.77	>=0.20	0.37	>=0.20	0.66	>=0.20
A10.272	Epithelium	Tissues	Epithelium	0.69	>=0.20	0.99	>=0.20	0.66	>=0.20
A08.186.211.730.885.287.500.270	Frontal Lobe	Nervous System	Central Nervous System	0.53	>=0.20	0.66	>=0.20	0.67	>=0.20
A10.615.789	Serous Membrane	Tissues	Membranes	0.99	>=0.20	1	>=0.20	0.67	>=0.20
A04.531.520	Nasal Mucosa	Respiratory System	Nose	0.63	>=0.20	0.99	>=0.20	0.68	>=0.20
A09.531	Nose	Sense Organs	Nose	0.63	>=0.20	0.99	>=0.20	0.68	>=0.20
A10.615.550.760	Respiratory Mucosa	Tissues	Membranes	0.63	>=0.20	0.99	>=0.20	0.68	>=0.20
A15.382.490.555.567	Lymphocytes	Hemic and Immune Systems	Immune System	0.55	>=0.20	0.29	>=0.20	0.69	>=0.20
A08.186.211.132	Brain Stem	Nervous System	Central Nervous System	0.52	>=0.20	0.7	>=0.20	0.7	>=0.20
A02.835	Skeleton	Musculoskeletal System	Skeleton	0.66	>=0.20	0.39	>=0.20	0.74	>=0.20
A02.835.232	Bone and Bones	Musculoskeletal System	Skeleton	0.66	>=0.20	0.39	>=0.20	0.75	>=0.20
A10.165	Connective Tissue	Tissues	Connective Tissue	0.68	>=0.20	0.43	>=0.20	0.76	>=0.20
A10.165.450.300.425	Keloid	Tissues	Connective Tissue	0.67	>=0.20	0.82	>=0.20	0.76	>=0.20
A14.549.885	Tongue	Stomatognathic System	Mouth	0.82	>=0.20	0.48	>=0.20	0.77	>=0.20
A11.118.637.555.567.569	T Lymphocytes	Cells	Blood Cells	0.67	>=0.20	0.53	>=0.20	0.77	>=0.20
A10.549	Lymphoid Tissue	Tissues	Lymphoid Tissue	0.63	>=0.20	0.61	>=0.20	0.77	>=0.20
A15.382.520	Lymphatic System	Hemic and Immune Systems	Immune System	0.63	>=0.20	0.61	>=0.20	0.77	>=0.20
A08.186.211.730.317.357	Hypothalamus	Nervous System	Central Nervous System	0.71	>=0.20	0.75	>=0.20	0.78	>=0.20
A04.623.603	Oropharynx	Respiratory System	Pharynx	0.71	>=0.20	0.58	>=0.20	0.79	>=0.20
A15.382.520.604.800	Palatine Tonsil	Hemic and Immune Systems	Immune System	0.71	>=0.20	0.58	>=0.20	0.79	>=0.20
A14.724.557	Nasopharynx	Stomatognathic System	Pharynx	0.6	>=0.20	0.73	>=0.20	0.81	>=0.20
A08.186.211.865	Rhombencephalon	Nervous System	Central Nervous System	0.67	>=0.20	0.81	>=0.20	0.82	>=0.20
A08.186.211.865.428	Metencephalon	Nervous System	Central Nervous System	0.67	>=0.20	0.81	>=0.20	0.82	>=0.20
A15.382.216	Bone Marrow	Hemic and Immune Systems	Immune System	0.74	>=0.20	0.5	>=0.20	0.83	>=0.20
A11.620	Muscle Cells	Cells	Muscle Cells	0.93	>=0.20	0.61	>=0.20	0.84	>=0.20
A11.620.520	Myocytes Smooth Muscle	Cells	Muscle Cells	0.93	>=0.20	0.61	>=0.20	0.84	>=0.20
A15.382.490.555.567.537	Killer Cells Natural	Hemic and Immune Systems	Immune System	0.69	>=0.20	0.66	>=0.20	0.84	>=0.20
A08.186.211.132.810.428.200	Cerebellum	Nervous System	Central Nervous System	0.71	>=0.20	0.83	>=0.20	0.84	>=0.20
A15.145.229.637.555	Leukocytes Mononuclear	Hemic and Immune Systems	Blood	0.77	>=0.20	0.49	>=0.20	0.85	>=0.20
A15.145.229	Blood Cells	Hemic and Immune Systems	Blood	0.79	>=0.20	0.6	>=0.20	0.86	>=0.20
A10.549.400	Lymph Nodes	Tissues	Lymphoid Tissue	0.72	>=0.20	0.73	>=0.20	0.86	>=0.20
A15.145	Blood	Hemic and Immune Systems	Blood	0.83	>=0.20	0.64	>=0.20	0.87	>=0.20
A08.186.211.730.317.357.352	Hypothalamus Middle	Nervous System	Central Nervous System	0.82	>=0.20	0.86	>=0.20	0.87	>=0.20
A08.186.211.730.317.357.352.435	Hypothalamo Hypophyseal System	Nervous System	Central Nervous System	0.82	>=0.20	0.86	>=0.20	0.87	>=0.20
A08.713	Neurosecretory Systems	Nervous System	Neurosecretory Systems	0.82	>=0.20	0.86	>=0.20	0.87	>=0.20
A15.382	Immune System	Hemic and Immune Systems	Immune System	0.84	>=0.20	0.64	>=0.20	0.9	>=0.20
A14.724	Pharynx	Stomatognathic System	Pharynx	0.73	>=0.20	0.75	>=0.20	0.9	>=0.20
A11.118.637	Leukocytes	Cells	Blood Cells	0.86	>=0.20	0.68	>=0.20	0.91	>=0.20
A11.118.637.415	Granulocytes	Cells	Blood Cells	0.89	>=0.20	0.81	>=0.20	0.91	>=0.20
A15.382.490.315.583	Neutrophils	Hemic and Immune Systems	Immune System	0.9	>=0.20	0.83	>=0.20	0.91	>=0.20
A02.835.583.443.800.800	Synovial Fluid	Musculoskeletal System	Skeleton	0.85	>=0.20	0.87	>=0.20	0.92	>=0.20
A07.231.114	Arteries	Cardiovascular System	Blood Vessels	0.91	>=0.20	0.91	>=0.20	0.93	>=0.20
A15.382.812.522	Macrophages	Hemic and Immune Systems	Immune System	0.94	>=0.20	0.7	>=0.20	0.95	>=0.20
A15.378	Hematopoietic System	Hemic and Immune Systems	Hematopoietic System	0.94	>=0.20	0.79	>=0.20	0.95	>=0.20
A15.378.316	Bone Marrow Cells	Hemic and Immune Systems	Hematopoietic System	0.94	>=0.20	0.79	>=0.20	0.95	>=0.20
A10.690	Muscles	Tissues	Muscles	0.98	>=0.20	0.93	>=0.20	0.95	>=0.20
A02.633.567.850	Quadriceps Muscle	Musculoskeletal System	Muscles	0.96	>=0.20	0.94	>=0.20	0.95	>=0.20
A10.690.552	Muscle Striated	Tissues	Muscles	0.96	>=0.20	0.94	>=0.20	0.95	>=0.20
A10.690.552.500	Muscle Skeletal	Tissues	Muscles	0.96	>=0.20	0.94	>=0.20	0.95	>=0.20
A15.378.316.580	Monocytes	Hemic and Immune Systems	Hematopoietic System	0.98	>=0.20	0.81	>=0.20	0.97	>=0.20
A11.627	Myeloid Cells	Cells	Myeloid Cells	0.97	>=0.20	0.82	>=0.20	0.97	>=0.20
A15.382.680	Phagocytes	Hemic and Immune Systems	Immune System	0.97	>=0.20	0.85	>=0.20	0.97	>=0.20
A15.145.229.188	Blood Platelets	Hemic and Immune Systems	Blood	0.98	>=0.20	0.73	>=0.20	0.98	>=0.20
A11.066	Antigen Presenting Cells	Cells	Antigen-Presenting Cells	0.99	>=0.20	0.82	>=0.20	0.98	>=0.20
A15.382.812.260	Dendritic Cells	Hemic and Immune Systems	Immune System	0.99	>=0.20	0.82	>=0.20	0.98	>=0.20
A07.541	Heart	Cardiovascular System	Heart	0.95	>=0.20	0.84	>=0.20	0.98	>=0.20
A11.329.372.600	Macrophages Alveolar	Cells	Connective Tissue Cells	0.95	>=0.20	0.84	>=0.20	0.98	>=0.20
A15.382.812	Mononuclear Phagocyte System	Hemic and Immune Systems	Immune System	0.99	>=0.20	0.84	>=0.20	0.98	>=0.20
A11.118.637.555.567.562.440	Precursor Cells B Lymphoid	Cells	Blood Cells	0.93	>=0.20	0.95	>=0.20	0.98	>=0.20
A11.872.378.294	Lymphoid Progenitor Cells	Cells	Stem Cells	0.93	>=0.20	0.95	>=0.20	0.98	>=0.20
A15.145.229.637.555.567.569.200	CD4 Positive T Lymphocytes	Hemic and Immune Systems	Blood	0.98	>=0.20	0.97	>=0.20	0.98	>=0.20
A11.118.637.555.567.569.200.700	T Lymphocytes Regulatory	Cells	Blood Cells	0.98	>=0.20	0.98	>=0.20	0.98	>=0.20
A07.541.358.100	Atrial Appendage	Cardiovascular System	Heart	0.97	>=0.20	0.67	>=0.20	0.99	>=0.20
A07.541.358	Heart Atria	Cardiovascular System	Heart	0.98	>=0.20	0.7	>=0.20	0.99	>=0.20
A07.541.560	Heart Ventricles	Cardiovascular System	Heart	0.98	>=0.20	0.91	>=0.20	0.99	>=0.20

## Sheet: STable7
S7-Table: Results for the regression of 2D:4D ratio (left and right hand) on number of CAG repeats in the AR gene.
Each cell displays the beta coefficient (SE) and P-value from the regression. One-tailed P-values are presented.
Results are presented for each of the cohorts and the combined estimates from the fixed effects, inverse-variance weighted meta-analysis.
‘Mean’ is the average repeat length, ‘High’ the highest length repeat and ‘Low’ is the lower length repeat.
	Left 2D:4D			Right 2D:4D
	ALSPAC	QIMR	Meta-Analysis	ALSPAC	QIMR	Meta-Analysis
All Individuals
	N=5332	N=498	N=5830	N=5333	N=498	N=5831
Mean	0.005 (0.018), P=0.39	0.013 (0.058), P=0.41	0.006 (0.017), P=0.37	0.022 (0.018), P=0.11	0.057 (0.059), P=0.17	0.025 (0.017), P=0.07
High	0.006 (0.016), P=0.35	-0.015 (0.051), P=0.61	0.004 (0.015), P=0.39	0.019 (0.017), P=0.13	0.037 (0.052), P=0.24	0.021 (0.016), P=0.10
Low	0.004 (0.017), P=0.41	0.029 (0.064), P=0.33	0.006 (0.016), P=0.37	0.020 (0.017), P=0.12	0.038 (0.064), P=0.28	0.021 (0.016), P=0.10
Male
	N=2618	N=231	N=2849	N=2615	N=231	N=2846
Mean	-0.013 (0.022), P=0.72	-0.135 (0.095), P=0.92	-0.019 (0.021), P=0.82	0.008 (0.022), P=0.36	-0.072 (0.090), P=0.79	0.003 (0.021), P=0.44
Female
	N=2714	N=287	N=3001	N=2718	N=287	N=3005
Mean	0.040 (0.031), P=0.10	0.128 (0.079), P=0.05	0.052 (0.029), P=0.04	0.047 (0.031), P=0.06	0.123 (0.082), P=0.07	0.057 (0.029), P=0.03
High	0.029 (0.025), P=0.12	0.056 (0.064), P=0.19	0.033 (0.023), P=0.08	0.032 (0.025), P=0.10	0.079 (0.067), P=0.12	0.038 (0.023), P=0.05
Low	0.032 (0.029), P=0.13	0.150 (0.089), P=0.05	0.043 (0.028), P=0.06	0.039 (0.028), P=0.08	0.080 (0.092), P=0.19	0.042 (0.027), P=0.06
